# Supplementary material for: Plasma membrane remodeling in GM2 gangliosidoses drives synaptic dysfunction
Source: PLoS Biol. 2025 Jul 3;23(7):e3003265. doi: 10.1371/journal.pbio.3003265 (PMC12251256; doi:10.1371/journal.pbio.3003265)
Supplement: S1 Data — (XLSX) [file pbio.3003265.s014.xlsx]

## Sheet: Fig.1C
	SCRM(α)	ΔHEXA-1	ΔHEXA-2	SCRM(β)	ΔHEXB-1	ΔHEXB-2
Repeat 1	1.10069	0.01287	0.007945	0.895894	0.031747	0.024756
	0.926664	0.018411	0.004412	1.08429	0.024676	0.016971
	0.980421	0.012057	0.007101	1.02943	0.02729	0.013492
Repeat 2	1.02683	0.012225	0.004267	1.03309	0.027354	0.024874
	1.03603	0.009363	0.004605	0.943052	0.011493	0.017547
	0.94	0.007831	0.005354	1.02642	0.026114	0.023188
Repeat 3	1.08248	0.010392	0.007602	1.02749	0.042785	0.029657
	0.874775	0.01766	0.00636	0.997382	0.034028	0.024379
	1.05605	0.011116	0.006057	0.9758	0.017171	0.035316

## Sheet: Fig.1D
SCRM(α)	112.6		SCRM(β)	105.3
	100.8			100.9
	86.5			93.8
ΔHEXA-1	3		ΔHEXB-1	0
	0			0.2
	1.4			0.1
ΔHEXA-2	0		ΔHEXB-2	6.7
	1.7			0
	1.9			0

## Sheet: Fig.1E
Averages
	GM2/cell			GM2 in lysosomes/cell
SCRM	0.26662	0.038354	0.088115	0.213227	0	0.015556
ΔHEXA	2.26849	1.36487	1.46875	1.3857	0.859218	0.911732
ΔHEXB	2.73585	3.02231	1.72895	2.19473	1.09635	1.16801
Raw data
	GM2/cell			GM2 in lysosomes/cell
	SCRM	ΔHEXA	ΔHEXB	SCRM	ΔHEXA	ΔHEXB
expt1	0.136364	3.64286	2.54545	0.136364	1.28571	2.36364
	0.777778	2	0.928571	0.555556	1.15	0.785714
	0.142857	3.61538	2.38462	0.142857	2.76923	1.92308
	0.133333	1	3.5	0.133333	0.615385	2.71429
	0.166667	1.79412	1.14286	0.166667	0.852941	1.14286
	0.2	2.31034	2.36364	0.1	1.17241	2.09091
	0.181818	2.92308	1.85714	0.181818	1.73077	1.14286
	0.285714	1.2	3.08696	0.214286	0.75	2.43478
	0.0909091	3.14286	3.11765	0.0909091	2.17857	2.41176
	0.333333	2.36111	3.38889	0.333333	1.16667	2.94444
	0	2.72222	3.5	0	1.33333	2.5
	0.333333	1.29412	4.42105	0.333333	1.17647	3.68421
	0.461538	2.23077	2.33333	0.307692	1.92308	1.75
	0.461538	1.85714	3.28571	0.384615	1.21429	2.21429
	0.294118	1.93333	3.18182	0.117647	1.46667	2.81818
expt2	0	0.818182	1.45455	0	0.636364	0.454545
	0	1.07692	1.78261	0	0.461538	0.73913
	0	1.6875	1.90909	0	1.0625	1
	0	0.823529	2.35294	0	0.470588	1.35294
	0	2.4	2.2	0	1.4	1
	0	1.0625	1.6	0	0.75	0.9
	0	1.23529	1.83333	0	0.735294	1.11111
	0.285714	1.03571	21.6667	0	0.714286	6.33333
	0	2.72222	0.818182	0	1.38889	0.454545
	0	1.3125	1.80952	0	0.75	1.14286
	0.230769	1.40909	1.25	0	0.5	0.583333
	0	0.933333	2.36842	0	0.6	1.10526
	0	0.9	0.875	0	0.5	0.3125
	0	1.81818	1.91429	0	1.18182	1.08571
	0.0588235	1.2381	1.5	0	0.761905	0.75
expt3	0.166667	1.84211	2	0.166667	1.15789	1.5
	0	1.3	1.83333	0	0.9	1.11111
	0	1.66667	2.21429	0	1.25	1.42857
	0.0909091	2	2.54545	0	1.04762	2.09091
	0.047619	1.75	1.8	0	1	1.2
	0.117647	1.35	1.85	0	0.9	1.15
	0.16	1.03704	1.64706	0	0.592593	1.17647
	0.222222	1.1	1.4375	0	1	1.125
	0	0.9375	2.09524	0	0.4375	1.33333
	0.0833333	2.16667	1.6875	0	1.16667	1
	0.266667	1.5625	1.11765	0.0666667	1.125	0.705882
	0	1.45455	1.64706	0	0.727273	1.05882
	0.166667	1.21429	1.375	0	0.571429	1
	0	1.15	1.68421	0	0.65	1
	0	1.5	1	0	1.15	0.64

## Sheet: Fig.1F
SCRM	ΔHEXA	ΔHEXB
0.232502	0.188112	0.828368
0.05367	0.304027	0.036412
0.049873	0.096606	0.087893
0.020706	0.532931	0.082147
0.048205	0.765335	0.05527
0.134427	0.718102	1.09148
0.027425	0.872029	0.947599
0.35117	0.894789	1.27027
0.562966	0.080235	0.383695
0.074973	0.59003	0.104001
0.590045	0.383586	0.089647
0.088017	0.293116	0.091776
0.167286	0.264238	0.520007
0.261699	0.278987	0.19624
0.107877	0.477762	1.44479
0.052855	0.236419	1.90247
0.067788	0.056787	1.40156
0.137736	0.132271	1.71354
0.234196	0.501198	0.586695
0.195429	0.265617	0.028198
0.311512	0.2027	0.025066
0.047406	0.041332	0.025295
0.027402	0.033085	0.022632
0.061246	0.37061	1.07412
1.14691	0.225291	0.058737
0.916115	0.395856	0.298619
0.191402	0.176721	0.252178
0.022922	0.181277	0.591348
0.144001	0.125646	0.455182
0.094349	0.458405	0.586071
0.059011	0.216333	0.12796
0.093733	0.209821	0.934184
0.023406	0.054023	0.119175
0.133402	0.706936	0.237013
0.077876	0.530016	0.613428
0.047804	0.111596	0.067045
0.073328	0.106338	0.092757
0.058819	0.10523	0.193607
0.168627	0.753974	0.385933
0.115795	0.807426	0.209516
0.160965	0.048495	0.972752
0.254751	0.819689	0.426462
0.19043	0.028183	0.747345
0.069332	0.79226	0.257861
0.038519	1.39403	0.305582
0.040469	0.984853	0.33683
0.054504	0.650836	0.190328
0.260854	0.029956	0.091048
0.959997	0.067029	0.113905
0.064059	0.622386	1.13846
0.304485	0.617053	0.129135
0.152158	0.495918	0.481097
0.323587	0.568795	0.183744
0.075732	0.751882	0.700968
0.070935	0.987223	0.155936
0.096636	0.404543	0.779329
0.022937	0.207147	1.4281
0.137004	0.35005	0.164766
0.08751	0.108238	0.640136
	0.044333	1.09097
	0.187921	0.707447
	0.929587	0.175579
	0.093327	1.09891
	0.707875	0.992943
	0.148425	0.185029
	0.100599	0.833371
	0.702929	0.212318
	0.572002	0.36276
	0.287426	0.644744
	0.084866	0.864033
	0.462491	0.435983
	0.128681	0.447348
	1.08759
	0.126833
	0.223124
	0.638637
	0.535357
	0.023924
	1.69476
	0.177694
	0.063728
	0.600242
	0.319313
	0.216427
	0.188255
	0.972076
	0.3806
	0.277034
	0.64829
	0.04596
	0.028867

## Sheet: Fig.2A
OCT-4	DPI	SCRM									HEXA
	0	344.892	340.14	374.8	340.144	347.29	315.2	378.34	357.09	418.4	324.034	330.84	372.2	413.001	385.34	296.1	358.955	371.21	385.4
	14	0.852635	1.0718	1.094	1.05702	1.1892	0.796	0.775395	1.091	1.182	0.790041	0.669	0.655	1.29235	1.0425	0.959	1.51685	1.5587	1.329
SYP	DPI	SCRM									HEXA
	0	0	0.002968	0	0.0027	0.002	0.002363	0.003	0.003	0.002251	0	0.001966	0	0.002	0.002	0.001931	0.0019	0.002	0.001662
	14	0.89	1.05057	1.07	0.8499	1.074	1.09606	0.8688	1.084	1.06157	1.2	1.15537	1.19	1.108	1.032	1.13241	1.1654	1.064	1.18962

## Sheet: Fig.2B
	SCRM			ΔHEXA-1			ΔHEXB-1
GM3	21.0327	10.9227	30.454	10.5035	11.2964	43.3083	12.1351	15.1079	22.3405
GM2	21.6776	11.5833	33.2206	260.514	231.19	1008.86	327.835	291.916	595.67
GM1a	27.7008	65.0318	81.7168	18.5732	71.5142	117.193	21.5882	82.2986	73.4506
GM1b	37.6853	56.7381	86.8369	28.0598	95.6934	144.647	32.3664	125.087	94.6476
GD1a	81.4262	189.447	258.404	49.8586	210.629	336.786	57.383	257.682	198.442
GD1b	56.2587	171.454	222.138	30.6005	179.798	277.246	31.4921	187.722	162.233
GT1b	87.4983	249.082	345.441	45.8242	268.481	430.699	49.4128	302.592	253.04
GQ1b	21.9747	70.5246	88.581	11.6676	76.9528	103.117	12.0278	85.0819	53.9242
SCRM									SCRM						SCRM
Ganglioside	Retention Time	Peak Area	Peak %	pMol in 2x10^6 cells				Ganglioside	Retention Time	Peak Area	Peak %	pMol in 2x10^6 cells			Ganglioside	Retention Time	Peak Area	Peak %	pMol in 2x10^6 cells
	9.2	712228	1.4	5.9781					9	299411	0.34	3.14043				9.2	4994225	3.08	40.276
	9.7	235772	0.5	1.97896					9.9	15105	0.02	0.158432				13.2	2214148	1.37	17.856
	11.9	290860	0.6	2.44134					10	48566	0.06	0.509394			GM3	14.1	3776295	2.33	30.454
	12.6	85839	0.2	0.720492					11.6	40530	0.05	0.425107			GM2	16.2	4119356	2.54	33.2206
	13.3	2022660	3.9	16.9772					12.1	5000	0.01	0.0524435				16.9	1775497	1.1	14.3185
GM3	14.4	2505829	4.9	21.0327					12.6	48240	0.06	0.505975				17.5	241525	0.15	1.94778
	14.8	135944	0.3	1.14105					13	220074	0.25	2.30829				18.4	143403	0.09	1.15648
	15.9	20565	0	0.172613				GM3	13.9	1041375	1.19	10.9227			GM1a	20.5	10132886	6.26	81.7168
	16.5	2582655	5	21.6776					14.5	27851	0.03	0.292121				21	1721162	1.06	13.8803
GM2	16.9	1232693	2.4	10.3466					15.4	11518	0.01	0.120809				21.7	895475	0.55	7.22157
	17.5	153178	0.3	1.2857				GM2	16	1104359	1.26	11.5833				22.6	577237	0.36	4.65514
	18.4	63498	0.1	0.532972					16.7	847143	0.97	8.88543			GM1b	23.4	10767775	6.65	86.8369
	18.6	40636	0.1	0.341079					17.2	112669	0.13	1.18175			GD1a	24.4	32042126	19.78	258.404
	20.4	176516	0.3	1.48159					18.1	116309	0.13	1.21993				25.3	960621	0.59	7.74694
GM1a	21	3300258	6.4	27.7008					19.6	29799	0.03	0.312553				26.1	397927	0.25	3.20909
	21.6	1048133	2	8.79753					19.8	8482	0.01	0.0889652				26.5	411056	0.25	3.31497
	22.1	427283	0.8	3.58641				GM1a	20.4	6200179	7.07	65.0318			GD1b	26.9	27545180	17.01	222.139
	23	243610	0.5	2.04475					21.1	1176652	1.34	12.3415				28	3805136	2.35	30.6866
GM1b	24.1	4489804	8.7	37.6853					21.6	672837	0.77	7.05719				28.4	482036	0.3	3.88739
GD1a	25.1	9701080	18.8	81.4263					22.5	456283	0.52	4.78582			GT1b	29.7	42834668	26.45	345.441
	26	269229	0.5	2.25978				GM1b	23.5	5409447	6.17	56.7381				31	825290	0.51	6.65556
	26.9	152057	0.3	1.27629				GD1a	24.4	18061991	20.59	189.447				31.7	66609	0.04	0.537169
	27.3	178255	0.3	1.49619					25.2	574704	0.66	6.0279			GQ1b	32.4	10984047	6.78	88.581
GD1b	27.8	6702630	13	56.2587					26.3	139436	0.16	1.4625				33.6	200632	0.12	1.618
	29	1157614	2.2	9.71646					26.7	452563	0.52	4.7468				34	51220	0.03	0.413065
GT1b	30.8	10424496	20.2	87.4983				GD1b	27.1	16346574	18.64	171.454
	32.1	186299	0.4	1.56371					28.2	2516107	2.87	26.3907
	32.6	80944	0.2	0.679405					28.7	241502	0.28	2.53304
GQ1b	33.7	2618053	5.1	21.9747				GT1b	30.1	23747615	27.08	249.082
	34.1	221666	0.4	1.86056					31.4	468039	0.53	4.90912
	34.9	73360	0.1	0.615749				GQ1b	32.9	6723861	7.67	70.5246
	35.4	43193	0.1	0.362542					33.5	255764	0.29	2.68263
									34.2	112190	0.13	1.17673
									36	175424	0.2	1.83997
HEXA1									HEXA1						HEXA1
Ganglioside	Retention Time	Peak Area	Peak %	pMol in 2x10^6 cells				Ganglioside	Retention Time	Peak Area	Peak %	pMol in 2x10^6 cells			Ganglioside	Retention Time	Peak Area	Peak %	pMol in 2x10^6 cells
	9.2	558543	0.9	4.68814					9	350871	0.29	3.68018				8.8	155559	0.05	1.25451
	9.7	192799	0.3	1.61826					9.7	19080	0.02	0.200124				9.2	4668511	1.39	37.6493
	11.9	697610	1.2	5.85541					10	89475	0.07	0.938476				10.2	666983	0.2	5.3789
	12.5	67918	0.1	0.570071					11.5	272410	0.23	2.85723				11.9	3742191	1.11	30.179
	13.2	1076665	1.8	9.03701					12.6	51212	0.04	0.537147				12.6	30006	0.01	0.241984
GM3	14.4	1251378	2.1	10.5035					13	298801	0.25	3.13403				13.2	4030427	1.2	32.5034
	14.9	81888	0.1	0.687329				GM3	13.9	1077006	0.9	11.2964			GM3	14.1	5370226	1.6	43.3083
	15.7	15049	0	0.126314					14.5	56735	0.05	0.595076			GM2	16.2	125098018	37.26	1008.85
GM2	16.5	31037439	51.4	260.514					15.5	23956	0.02	0.251267				16.9	4800015	1.43	38.7098
	17.3	197678	0.3	1.65922				GM2	16	22041815	18.4	231.19				18.4	1214642	0.36	9.7955
	18.4	68638	0.1	0.576115					16.7	1651417	1.38	17.3212				19.2	30718	0.01	0.247726
	18.6	287001	0.5	2.40895					17.1	153077	0.13	1.60558			GM1a	20.6	14531979	4.33	117.193
	20.3	135157	0.2	1.13444					18.2	286291	0.24	3.00282				21.1	1018981	0.3	8.21759
GM1a	20.8	2212806	3.7	18.5732					19.6	95207	0.08	0.998598				21.8	1167770	0.35	9.4175
	21.4	223959	0.4	1.87981				GM1a	20.4	6818215	5.69	71.5142				22.6	766640	0.23	6.18258
	22	273656	0.5	2.29694					21.1	590202	0.49	6.19045			GM1b	23.5	17936205	5.34	144.647
	22.8	127608	0.2	1.07108					21.6	706876	0.59	7.41421			GD1a	24.4	41761420	12.44	336.786
GM1b	23.9	3343029	5.5	28.0598					22.5	521884	0.44	5.47388				25.3	1762182	0.52	14.2111
GD1a	24.8	5940124	9.8	49.8586				GM1b	23.5	9123478	7.62	95.6934				26.1	372928	0.11	3.00748
	25.8	298795	0.5	2.50794				GD1a	24.4	20081499	16.77	210.629			GD1b	27	34378537	10.24	277.246
	26.7	143723	0.2	1.20634					25.2	858545	0.72	9.00502				28.1	5195741	1.55	41.9011
	27	105265	0.2	0.883544					26.3	155934	0.13	1.63554			GT1b	29.8	53406661	15.91	430.699
GD1b	27.5	3645728	6	30.6005				GD1b	27.1	17142096	14.31	179.798				31.1	718305	0.21	5.79278
	28.8	746621	1.2	6.26678					28.2	2912477	2.43	30.5481			GQ1b	32.5	12786553	3.81	103.117
	29.7	59878	0.1	0.502587					28.7	279787	0.23	2.9346				33.7	139200	0.04	1.12258
GT1b	30.5	5459474	9	45.8242				GT1b	30.1	25597147	21.37	268.481
	31.7	65815	0.1	0.55242					31.4	221796	0.19	2.32635
	31.9	56599	0.1	0.475065					31.6	276939	0.23	2.90473
	32.3	123366	0.2	1.03548				GQ1b	32.9	7336735	6.13	76.9528
GQ1b	33.4	1390076	2.3	11.6676					33.5	282805	0.24	2.96626
	34	182368	0.3	1.53071					34.2	138120	0.12	1.4487
	35.8	83924	0.1	0.704418					36	267177	0.22	2.80234
	35.9	44022	0.1	0.3695
	36.3	81575	0.1	0.684702
	37.3	124122	0.2	1.04182
HEXB1									HEXB1						HEXB1
Ganglioside	Retention Time	Peak Area	Peak %	pMol in 2x10^6 cells				Ganglioside	Retention Time	Peak Area	Peak %	pMol in 2x10^6 cells			Ganglioside	Retention Time	Peak Area	Peak %	pMol in 2x10^6 cells
	9.2	1094693	1.4	9.18833					9	408251	0.29	4.28202				8.8	99978	0.05	0.806274
	9.7	269254	0.4	2.25999					10	87478	0.06	0.91753				9.2	2778326	1.36	22.4059
	11.9	2792745	3.7	23.441					11.6	680533	0.48	7.13791				9.9	101344	0.05	0.81729
	12.6	2037940	2.7	17.1055					12.2	533523	0.38	5.59596				10.2	326727	0.16	2.6349
	13.2	1435918	1.9	12.0524					13	267673	0.19	2.80754				11.8	5593096	2.74	45.1056
GM3	14.4	1445768	1.9	12.1351				GM3	13.9	1440399	1.01	15.1079				12.5	1380890	0.68	11.1362
	15.7	82822	0.1	0.695169					14.6	65183	0.05	0.683685				13.2	1592000	0.78	12.8387
GM2	16.5	39058114	51.6	327.835					15.5	24712	0.02	0.259197			GM3	14	2770223	1.36	22.3405
	17.8	34749	0	0.291667				GM2	16	27831436	19.61	291.916			GM2	16.1	73863123	36.14	595.67
	18.4	65081	0.1	0.546259					16.7	2486563	1.75	26.0808				16.8	3639081	1.78	29.3474
	18.7	304052	0.4	2.55207					17.2	171231	0.12	1.79599				18.3	827122	0.4	6.67034
	19	39266	0.1	0.32958					18.2	321198	0.23	3.36895			GM1a	20.5	9107875	4.46	73.4506
	19.6	10128	0	0.0850096					19.6	93357	0.07	0.979194				21	615440	0.3	4.96323
	20.1	30724	0	0.257883				GM1a	20.4	7846407	5.53	82.2986				21.7	606898	0.3	4.89434
	20.4	136408	0.2	1.14494					21.1	688708	0.49	7.22365				22.6	556634	0.27	4.48898
GM1a	20.9	2572002	3.4	21.5882					21.6	837054	0.59	8.77961			GM1b	23.5	11736306	5.74	94.6476
	21.5	242117	0.3	2.03222					22.5	572835	0.4	6.00829			GD1a	24.4	24606853	12.04	198.442
	22.1	252712	0.3	2.12114				GM1b	23.5	11925919	8.4	125.087				25.3	1063697	0.52	8.5782
	22.9	178844	0.2	1.50113				GD1a	24.4	24567621	17.31	257.682				26.1	335920	0.16	2.70903
GM1b	24	3856112	5.1	32.3664					25.2	1175529	0.83	12.3298			GD1b	27	20116903	9.84	162.233
GD1a	25.1	6836583	9	57.383					26.4	179698	0.13	1.8848				28.1	3103807	1.52	25.0307
	25.9	266052	0.4	2.23311					26.7	476882	0.34	5.00187			GT1b	29.7	31377005	15.35	253.04
	26.9	167037	0.2	1.40203				GD1b	27.1	17897559	12.61	187.722				31.1	1175767	0.58	9.48199
	27.2	105878	0.1	0.88869					28.3	3556627	2.51	37.3044			GQ1b	32.4	6686605	3.27	53.9242
GD1b	27.7	3751948	5	31.4921				GT1b	30.1	28849335	20.33	302.592				33.6	184893	0.09	1.49107
	29	790969	1	6.63902					31.4	495292	0.35	5.19497				35.3	138743	0.07
GT1b	30.7	5887020	7.8	49.4128				GQ1b	33	8111767	5.72	85.0819
	32	134508	0.2	1.129					34.2	71617	0.05	0.751169
	32.6	85102	0.1	0.714306					34.8	53122	0.04	0.557181
GQ1b	33.6	1432989	1.9	12.0278					36	203282	0.14	2.13216
	34.3	161898	0.2	1.35889

## Sheet: Fig.2C
	Difference	-LOG(P-value)	-LOG(P-value) of hit
Tetraspanin-3 OS=Homo sapiens GN=TSPAN3 PE=2 SV=1	1.53182	8.93842	8.93842
Protein tweety homolog 3 OS=Homo sapiens GN=TTYH3 PE=1 SV=3	1.08805	8.53328	8.53328
Ig gamma-1 chain C region OS=Homo sapiens GN=IGHG1 PE=1 SV=1	1.01868	0.56604
Lysosomal acid lipase/cholesteryl ester hydrolase OS=Homo sapiens GN=LIPA PE=1 SV=2	0.980217	4.52619	4.52619
Tetraspanin-6 OS=Homo sapiens GN=TSPAN6 PE=1 SV=1	0.967907	4.99307	4.99307
Keratin, type II cytoskeletal 6A OS=Homo sapiens GN=KRT6A PE=1 SV=3	0.937204	1.01055
Galectin-7 OS=Homo sapiens GN=LGALS7 PE=1 SV=2	0.90546	0.576639
Lysosome membrane protein 2 OS=Homo sapiens GN=SCARB2 PE=1 SV=2	0.878837	8.77424	8.77424
Keratin, type I cytoskeletal 17 OS=Homo sapiens GN=KRT17 PE=1 SV=2	0.872837	0.809876
Keratin, type II cytoskeletal 6B OS=Homo sapiens GN=KRT6B PE=1 SV=5	0.823629	0.86806
Calmodulin-like protein 5 OS=Homo sapiens GN=CALML5 PE=1 SV=2	0.790513	0.810816
Integral membrane protein GPR155 OS=Homo sapiens GN=GPR155 PE=2 SV=2	0.778454	4.29166	4.29166
14-3-3 protein sigma OS=Homo sapiens GN=SFN PE=1 SV=1	0.778025	0.472939
Keratin, type I cytoskeletal 10 OS=Homo sapiens GN=KRT10 PE=1 SV=6	0.762959	1.45108
Transmembrane protein 59 OS=Homo sapiens GN=TMEM59 PE=1 SV=1	0.745704	7.55055	7.55055
NEDD4 family-interacting protein 1 OS=Homo sapiens GN=NDFIP1 PE=1 SV=1	0.738065	4.48152
Keratin, type I cytoskeletal 16 OS=Homo sapiens GN=KRT16 PE=1 SV=4	0.732057	0.783975
CD63 antigen OS=Homo sapiens GN=CD63 PE=1 SV=2	0.729647	8.01612	8.01612
Ig kappa chain C region OS=Homo sapiens GN=IGKC PE=1 SV=1	0.722589	0.554976
Keratin, type II cytoskeletal 5 OS=Homo sapiens GN=KRT5 PE=1 SV=3	0.71183	1.10058
Keratin, type II cytoskeletal 2 epidermal OS=Homo sapiens GN=KRT2 PE=1 SV=2	0.70544	1.09063
Keratin, type I cytoskeletal 14 OS=Homo sapiens GN=KRT14 PE=1 SV=4	0.677362	0.793342
Palmitoyl-protein thioesterase 1 OS=Homo sapiens GN=PPT1 PE=1 SV=1	0.663381	4.57458	4.57458
E3 ubiquitin-protein ligase RNF167 OS=Homo sapiens GN=RNF167 PE=1 SV=1	0.662028	7.88911	7.88911
Caspase-14 OS=Homo sapiens GN=CASP14 PE=1 SV=2	0.657445	1.32749
Desmocollin-1 OS=Homo sapiens GN=DSC1 PE=1 SV=2	0.623758	1.28174
Filaggrin OS=Homo sapiens GN=FLG PE=1 SV=3	0.62336	0.85265
Cystatin-A OS=Homo sapiens GN=CSTA PE=1 SV=1	0.605673	0.832618
Epididymal secretory protein E1 OS=Homo sapiens GN=NPC2 PE=1 SV=1	0.603993	5.25678	5.25678
Neuron-specific protein family member 1 OS=Homo sapiens GN=NSG1 PE=2 SV=1	0.583603	0.995468
ATP-binding cassette sub-family A member 3 OS=Homo sapiens GN=ABCA3 PE=1 SV=2	0.563285	7.59443	7.59443
E3 ubiquitin-protein ligase RNF13 OS=Homo sapiens GN=RNF13 PE=1 SV=1	0.550814	5.00546	5.00546
Keratin, type II cytoskeletal 1 OS=Homo sapiens GN=KRT1 PE=1 SV=6	0.54868	0.888593
Keratin, type II cytoskeletal 3 OS=Homo sapiens GN=KRT3 PE=1 SV=3	0.54444	0.703842
CMP-sialic acid transporter OS=Homo sapiens GN=SLC35A1 PE=2 SV=1	0.543272	6.08151
Keratin, type II cuticular Hb3 OS=Homo sapiens GN=KRT83 PE=1 SV=2	0.54317	0.258532
Coiled-coil domain-containing protein 23 OS=Homo sapiens GN=CCDC23 PE=2 SV=1	0.539937	0.410556
Keratin, type II cuticular Hb5 OS=Homo sapiens GN=KRT85 PE=1 SV=1	0.534847	0.562536
Keratin, type I cuticular Ha6 OS=Homo sapiens GN=KRT36 PE=1 SV=1	0.531575	0.243255
Protein S100-A7 OS=Homo sapiens GN=S100A7 PE=1 SV=4	0.517421	0.310344
Zinc-alpha-2-glycoprotein OS=Homo sapiens GN=AZGP1 PE=1 SV=2	0.514916	0.275289
Keratin, type II cuticular Hb2 OS=Homo sapiens GN=KRT82 PE=1 SV=3	0.51366	0.220106
Arginase-1 OS=Homo sapiens GN=ARG1 PE=1 SV=2	0.492179	0.938154
Lysosome-associated membrane glycoprotein 1 OS=Homo sapiens GN=LAMP1 PE=1 SV=3	0.488121	8.23737	8.23737
Keratin, type I cuticular Ha3-II OS=Homo sapiens GN=KRT33B PE=2 SV=3	0.481057	0.251394
Serpin B12 OS=Homo sapiens GN=SERPINB12 PE=1 SV=1	0.481012	1.31256
Tetraspanin-7 OS=Homo sapiens GN=TSPAN7 PE=1 SV=2	0.463028	7.26586	7.26586
Immunoglobulin J chain OS=Homo sapiens GN=IGJ PE=1 SV=4	0.462818	0.48863
Probable lysosomal cobalamin transporter OS=Homo sapiens GN=LMBRD1 PE=1 SV=1	0.462175	10.7267	10.7267
Annexin A1 OS=Homo sapiens GN=ANXA1 PE=1 SV=2	0.461533	0.509414
Keratin, type I cytoskeletal 9 OS=Homo sapiens GN=KRT9 PE=1 SV=3	0.46115	0.640882
Neuronal acetylcholine receptor subunit beta-4 OS=Homo sapiens GN=CHRNB4 PE=1 SV=2	0.455825	1.29583
Desmoplakin OS=Homo sapiens GN=DSP PE=1 SV=3	0.443884	0.671837
Prolactin-inducible protein OS=Homo sapiens GN=PIP PE=1 SV=1	0.443378	0.286987
Transmembrane protein 192 OS=Homo sapiens GN=TMEM192 PE=1 SV=1	0.425063	3.91711	3.91711
Protein S100-A9 OS=Homo sapiens GN=S100A9 PE=1 SV=1	0.42151	0.416108
COX assembly mitochondrial protein 2 homolog OS=Homo sapiens GN=CMC2 PE=1 SV=1	0.418467	2.26504
Phakinin OS=Homo sapiens GN=BFSP2 PE=1 SV=1	0.414974	0.416034
Cathepsin D OS=Homo sapiens GN=CTSD PE=1 SV=1	0.408212	5.5051	5.5051
Keratin, type II cytoskeletal 78 OS=Homo sapiens GN=KRT78 PE=2 SV=2	0.407152	0.73006
Lipocalin-1 OS=Homo sapiens GN=LCN1 PE=1 SV=1	0.396072	0.808551
Keratin, type I cuticular Ha1 OS=Homo sapiens GN=KRT31 PE=2 SV=3	0.392937	0.17244
Transmembrane protein 106B OS=Homo sapiens GN=TMEM106B PE=1 SV=2	0.385515	5.80014	5.80014
Rho GTPase-activating protein 23 OS=Homo sapiens GN=ARHGAP23 PE=1 SV=2	0.377107	0.528586
Sugar phosphate exchanger 3 OS=Homo sapiens GN=SLC37A3 PE=2 SV=2	0.377017	4.9215	4.9215
Niemann-Pick C1 protein OS=Homo sapiens GN=NPC1 PE=1 SV=2	0.370963	5.07579	5.07579
Serpin B3 OS=Homo sapiens GN=SERPINB3 PE=1 SV=2	0.344194	0.373338
Lysosome-associated membrane glycoprotein 2 OS=Homo sapiens GN=LAMP2 PE=1 SV=2	0.342356	3.63923	3.63923
Plakophilin-1 OS=Homo sapiens GN=PKP1 PE=1 SV=2	0.340693	0.473825
Apolipoprotein D OS=Homo sapiens GN=APOD PE=1 SV=1	0.339659	0.309454
Desmoglein-1 OS=Homo sapiens GN=DSG1 PE=1 SV=2	0.337603	1.15754
Ig lambda-2 chain C regions OS=Homo sapiens GN=IGLC2 PE=1 SV=1	0.336533	1.53803
Anaphase-promoting complex subunit 2 OS=Homo sapiens GN=ANAPC2 PE=1 SV=1	0.32269	5.25582
Filaggrin-2 OS=Homo sapiens GN=FLG2 PE=1 SV=1	0.32198	0.621617
Optic atrophy 3 protein OS=Homo sapiens GN=OPA3 PE=1 SV=1	0.317526	0.277061
Ig alpha-1 chain C region OS=Homo sapiens GN=IGHA1 PE=1 SV=2	0.31712	0.711566
Phospholipase D3 OS=Homo sapiens GN=PLD3 PE=1 SV=1	0.314947	7.81166	7.81166
Tropomyosin alpha-1 chain OS=Homo sapiens GN=TPM1 PE=1 SV=2	0.3104	1.0158
Sodium-coupled neutral amino acid transporter 2 OS=Homo sapiens GN=SLC38A2 PE=1 SV=2	0.307803	2.49889
Battenin OS=Homo sapiens GN=CLN3 PE=1 SV=1	0.307246	1.52074	1.52074
Tetraspanin-31 OS=Homo sapiens GN=TSPAN31 PE=2 SV=1	0.307171	4.99558	4.99558
Synapse differentiation-inducing gene protein 1 OS=Homo sapiens GN=SYNDIG1 PE=2 SV=1	0.300648	0.430048
Gasdermin-A OS=Homo sapiens GN=GSDMA PE=1 SV=4	0.298325	0.559274
Calcium/calmodulin-dependent protein kinase type II subunit alpha OS=Homo sapiens GN=CAMK2A PE=1 SV=2	0.2981	2.56137
Lactotransferrin OS=Homo sapiens GN=LTF PE=1 SV=6	0.296208	0.89071
Probable tRNA (uracil-O(2)-)-methyltransferase OS=Homo sapiens GN=TRMT44 PE=2 SV=2	0.293466	0.421951
RNA-binding Raly-like protein OS=Homo sapiens GN=RALYL PE=2 SV=2	0.288306	3.28466
MLN64 N-terminal domain homolog OS=Homo sapiens GN=STARD3NL PE=1 SV=1	0.282821	3.45029	3.45029
Osteopetrosis-associated transmembrane protein 1 OS=Homo sapiens GN=OSTM1 PE=1 SV=1	0.28269	3.55181	3.55181
Lysozyme C OS=Homo sapiens GN=LYZ PE=1 SV=1	0.282419	0.430003
Thymosin beta-10 OS=Homo sapiens GN=TMSB10 PE=1 SV=2	0.280966	1.14274
Dermcidin OS=Homo sapiens GN=DCD PE=1 SV=2	0.279897	0.285202
Syntaxin-7 OS=Homo sapiens GN=STX7 PE=1 SV=4	0.273819	2.74132
Scavenger receptor class B member 1 OS=Homo sapiens GN=SCARB1 PE=1 SV=1	0.273518	2.58672	2.58672
Lysosomal-associated transmembrane protein 4B OS=Homo sapiens GN=LAPTM4B PE=1 SV=1	0.273083	0.856892
Centrosomal protein of 78 kDa OS=Homo sapiens GN=CEP78 PE=1 SV=1	0.27295	1.26498
Protein tweety homolog 2 OS=Homo sapiens GN=TTYH2 PE=1 SV=3	0.269182	1.51799
Keratin, type II cytoskeletal 1b OS=Homo sapiens GN=KRT77 PE=2 SV=3	0.267056	1.10483
Contactin-5 OS=Homo sapiens GN=CNTN5 PE=1 SV=2	0.262788	1.94765
Lysosomal acid phosphatase OS=Homo sapiens GN=ACP2 PE=1 SV=3	0.261716	3.01683
Homeobox protein SIX3 OS=Homo sapiens GN=SIX3 PE=1 SV=1	0.258198	2.39901
BCL2/adenovirus E1B 19 kDa protein-interacting protein 3-like OS=Homo sapiens GN=BNIP3L PE=1 SV=1	0.257848	0.202602
Lysosomal thioesterase PPT2 OS=Homo sapiens GN=PPT2 PE=1 SV=4	0.253704	2.64099
Neuron-specific protein family member 2 OS=Homo sapiens GN=NSG2 PE=2 SV=1	0.252465	1.07269
Fas apoptotic inhibitory molecule 1 OS=Homo sapiens GN=FAIM PE=1 SV=1	0.243511	0.865803
NADH dehydrogenase [ubiquinone] 1 beta subcomplex subunit 9 OS=Homo sapiens GN=NDUFB9 PE=1 SV=3	0.24179	2.51032
StAR-related lipid transfer protein 3 OS=Homo sapiens GN=STARD3 PE=1 SV=2	0.240725	3.22729
UNC93-like protein MFSD11 OS=Homo sapiens GN=MFSD11 PE=2 SV=2	0.240242	4.47205
Sphingomyelin phosphodiesterase OS=Homo sapiens GN=SMPD1 PE=1 SV=4	0.236595	4.51394
Progressive ankylosis protein homolog OS=Homo sapiens GN=ANKH PE=1 SV=2	0.234656	3.62055
Prosaposin OS=Homo sapiens GN=PSAP PE=1 SV=2	0.232148	1.70464
Protein phosphatase 1 regulatory subunit 14A OS=Homo sapiens GN=PPP1R14A PE=1 SV=1	0.228597	0.545327
Small integral membrane protein 15 OS=Homo sapiens GN=SMIM15 PE=2 SV=1	0.225273	0.343595
Protein lifeguard 2 OS=Homo sapiens GN=FAIM2 PE=1 SV=1	0.22413	2.18738
Synaptophysin OS=Homo sapiens GN=SYP PE=1 SV=3	0.223898	0.784762
Putative uncharacterized protein RUSC1-AS1 OS=Homo sapiens GN=RUSC1-AS1 PE=5 SV=1	0.223035	0.474106
Vesicle-associated membrane protein 7 OS=Homo sapiens GN=VAMP7 PE=1 SV=3	0.222791	2.38687
Putative N-acetylglucosamine-6-phosphate deacetylase OS=Homo sapiens GN=AMDHD2 PE=1 SV=2	0.22143	1.35602
Lysosomal protective protein OS=Homo sapiens GN=CTSA PE=1 SV=2	0.220853	2.67374
Basement membrane-specific heparan sulfate proteoglycan core protein OS=Homo sapiens GN=HSPG2 PE=1 SV=4	0.220767	0.408807
H(+)/Cl(-) exchange transporter 7 OS=Homo sapiens GN=CLCN7 PE=1 SV=2	0.218692	3.17991
Rab GTPase-activating protein 1-like, isoform 10 OS=Homo sapiens GN=RABGAP1L PE=1 SV=1	0.21801	0.530148
Low-density lipoprotein receptor-related protein 12 OS=Homo sapiens GN=LRP12 PE=1 SV=1	0.217174	1.15033
Differentially expressed in FDCP 8 homolog OS=Homo sapiens GN=DEF8 PE=1 SV=2	0.215068	0.8682
PWWP domain-containing protein 2A OS=Homo sapiens GN=PWWP2A PE=1 SV=2	0.214788	1.36584
Sialin OS=Homo sapiens GN=SLC17A5 PE=1 SV=2	0.214094	4.11425
Protocadherin-1 OS=Homo sapiens GN=PCDH1 PE=1 SV=2	0.213794	2.90904
Cytochrome c oxidase copper chaperone OS=Homo sapiens GN=COX17 PE=1 SV=2	0.212147	1.84632
Uncharacterized protein C16orf45 OS=Homo sapiens GN=C16orf45 PE=2 SV=1	0.207921	1.37475
Forkhead box protein J3 OS=Homo sapiens GN=FOXJ3 PE=1 SV=2	0.207733	0.639112
Protein spinster homolog 1 OS=Homo sapiens GN=SPNS1 PE=1 SV=1	0.206474	7.24273
AT-rich interactive domain-containing protein 3A OS=Homo sapiens GN=ARID3A PE=1 SV=2	0.205485	0.967561
Cadherin-13 OS=Homo sapiens GN=CDH13 PE=1 SV=1	0.204928	1.11951
Putative phospholipase B-like 2 OS=Homo sapiens GN=PLBD2 PE=1 SV=2	0.204231	2.06763
Regulator of G-protein signaling 8 OS=Homo sapiens GN=RGS8 PE=1 SV=1	0.204209	2.15847
ATP-dependent (S)-NAD(P)H-hydrate dehydratase OS=Homo sapiens GN=CARKD PE=1 SV=1	0.202972	0.576987
Beta-mannosidase OS=Homo sapiens GN=MANBA PE=1 SV=3	0.202478	1.38305
Cellular retinoic acid-binding protein 1 OS=Homo sapiens GN=CRABP1 PE=1 SV=2	0.201204	1.35536
Ras-related protein Rab-31 OS=Homo sapiens GN=RAB31 PE=1 SV=1	0.201041	0.978085
Ephrin type-A receptor 4 OS=Homo sapiens GN=EPHA4 PE=1 SV=1	0.200836	1.26877
Solute carrier family 2, facilitated glucose transporter member 6 OS=Homo sapiens GN=SLC2A6 PE=1 SV=2	0.200114	4.6705
Sodium-independent sulfate anion transporter OS=Homo sapiens GN=SLC26A11 PE=2 SV=2	0.199472	2.74253
Putative keratin-87 protein OS=Homo sapiens GN=KRT87P PE=5 SV=4	0.198374	0.242141
Heat shock protein beta-1 OS=Homo sapiens GN=HSPB1 PE=1 SV=2	0.197788	0.572396
Suprabasin OS=Homo sapiens GN=SBSN PE=2 SV=2	0.195806	0.843445
Multidrug resistance-associated protein 7 OS=Homo sapiens GN=ABCC10 PE=1 SV=1	0.194406	1.96624
Polyadenylate-binding protein-interacting protein 2 OS=Homo sapiens GN=PAIP2 PE=1 SV=1	0.193712	0.643861
Histone H1.1 OS=Homo sapiens GN=HIST1H1A PE=1 SV=3	0.193448	0.550186
H(+)/Cl(-) exchange transporter 4 OS=Homo sapiens GN=CLCN4 PE=1 SV=2	0.192637	4.60414
Coiled-coil-helix-coiled-coil-helix domain-containing protein 1 OS=Homo sapiens GN=CHCHD1 PE=1 SV=1	0.192284	0.323885
Inositol 1,4,5-trisphosphate receptor type 2 OS=Homo sapiens GN=ITPR2 PE=1 SV=2	0.192022	1.3329
Dol-P-Man:Man(7)GlcNAc(2)-PP-Dol alpha-1,6-mannosyltransferase OS=Homo sapiens GN=ALG12 PE=1 SV=1	0.188994	1.41848
Pre-mRNA-splicing factor SYF2 OS=Homo sapiens GN=SYF2 PE=1 SV=1	0.187172	1.16179
NADH dehydrogenase [ubiquinone] 1 beta subcomplex subunit 5, mitochondrial OS=Homo sapiens GN=NDUFB5 PE=1 SV=1	0.187096	0.865197
Mitochondrial pyruvate carrier 1 OS=Homo sapiens GN=MPC1 PE=1 SV=1	0.186927	0.35524
Type 2 phosphatidylinositol 4,5-bisphosphate 4-phosphatase OS=Homo sapiens GN=TMEM55A PE=1 SV=1	0.186675	1.15179
Synaptotagmin-1 OS=Homo sapiens GN=SYT1 PE=1 SV=1	0.185457	3.22709
Retinoid-inducible serine carboxypeptidase OS=Homo sapiens GN=SCPEP1 PE=1 SV=1	0.185366	1.68224
E3 ubiquitin-protein ligase RNF34 OS=Homo sapiens GN=RNF34 PE=1 SV=1	0.185278	0.371132
Syntaxin-8 OS=Homo sapiens GN=STX8 PE=1 SV=2	0.184849	1.97119
Solute carrier family 2, facilitated glucose transporter member 8 OS=Homo sapiens GN=SLC2A8 PE=1 SV=3	0.183312	0.806892
Huntingtin-interacting protein K OS=Homo sapiens GN=HYPK PE=1 SV=2	0.18285	0.96323
N-acetylglucosamine-6-sulfatase OS=Homo sapiens GN=GNS PE=1 SV=3	0.182493	2.84077
Histone H2A type 2-B OS=Homo sapiens GN=HIST2H2AB PE=1 SV=3	0.182177	0.474642
39S ribosomal protein L54, mitochondrial OS=Homo sapiens GN=MRPL54 PE=1 SV=1	0.182144	1.63808
Endonuclease/exonuclease/phosphatase family domain-containing protein 1 OS=Homo sapiens GN=EEPD1 PE=1 SV=2	0.181559	0.729377
Testis-expressed sequence 30 protein OS=Homo sapiens GN=TEX30 PE=2 SV=1	0.180802	3.136
Brain acid soluble protein 1 OS=Homo sapiens GN=BASP1 PE=1 SV=2	0.178282	1.40762
Transmembrane protein 63B OS=Homo sapiens GN=TMEM63B PE=1 SV=1	0.177999	3.30421
Vesicle transport through interaction with t-SNAREs homolog 1B OS=Homo sapiens GN=VTI1B PE=1 SV=3	0.177075	1.83724
Transcription initiation protein SPT3 homolog OS=Homo sapiens GN=SUPT3H PE=1 SV=2	0.176183	0.895381
Ceramide kinase OS=Homo sapiens GN=CERK PE=1 SV=1	0.175258	1.0079
Probable tubulin polyglutamylase TTLL1 OS=Homo sapiens GN=TTLL1 PE=2 SV=1	0.17402	0.964966
Forkhead box protein K1 OS=Homo sapiens GN=FOXK1 PE=1 SV=1	0.171895	0.663567
Leucine-rich repeat and WD repeat-containing protein KIAA1239 OS=Homo sapiens GN=KIAA1239 PE=2 SV=3	0.171099	0.861021
Growth arrest-specific protein 6 OS=Homo sapiens GN=GAS6 PE=1 SV=2	0.171079	1.99829
Calmodulin-lysine N-methyltransferase OS=Homo sapiens GN=CAMKMT PE=1 SV=2	0.170633	0.759433
Transcription elongation factor SPT4 OS=Homo sapiens GN=SUPT4H1 PE=1 SV=1	0.170191	0.153302
Follistatin-related protein 5 OS=Homo sapiens GN=FSTL5 PE=2 SV=2	0.170124	0.646211
39S ribosomal protein L28, mitochondrial OS=Homo sapiens GN=MRPL28 PE=1 SV=4	0.169628	0.422548
Cytochrome c oxidase subunit 6C OS=Homo sapiens GN=COX6C PE=1 SV=2	0.168428	0.494683
Guanine nucleotide-binding protein subunit alpha-13 OS=Homo sapiens GN=GNA13 PE=1 SV=2	0.168259	1.43058
2-oxoisovalerate dehydrogenase subunit alpha, mitochondrial OS=Homo sapiens GN=BCKDHA PE=1 SV=2	0.167707	0.639844
Leukocyte surface antigen CD47 OS=Homo sapiens GN=CD47 PE=1 SV=1	0.167635	2.38765
Dimethylaniline monooxygenase [N-oxide-forming] 5 OS=Homo sapiens GN=FMO5 PE=2 SV=2	0.166575	0.413583
Protein FAM107B OS=Homo sapiens GN=FAM107B PE=1 SV=1	0.165555	0.408054
Hematological and neurological expressed 1-like protein OS=Homo sapiens GN=HN1L PE=1 SV=1	0.165292	0.220034
AP-5 complex subunit beta-1 OS=Homo sapiens GN=AP5B1 PE=1 SV=4	0.164537	1.8365
ADP-ribosylation factor-like protein 4C OS=Homo sapiens GN=ARL4C PE=1 SV=1	0.163236	1.72974
Charged multivesicular body protein 4b OS=Homo sapiens GN=CHMP4B PE=1 SV=1	0.163168	0.675759
Transcription factor jun-D OS=Homo sapiens GN=JUND PE=1 SV=3	0.162933	1.27814
WAS/WASL-interacting protein family member 2 OS=Homo sapiens GN=WIPF2 PE=1 SV=1	0.162565	0.666394
KxDL motif-containing protein 1 OS=Homo sapiens GN=KXD1 PE=1 SV=2	0.162511	0.954951
Ectonucleoside triphosphate diphosphohydrolase 5 OS=Homo sapiens GN=ENTPD5 PE=1 SV=1	0.162328	0.594669
Thymosin beta-4 OS=Homo sapiens GN=TMSB4X PE=1 SV=2	0.162274	0.685074
Neuropilin-1 OS=Homo sapiens GN=NRP1 PE=1 SV=3	0.161997	0.868073
Sorting nexin-16 OS=Homo sapiens GN=SNX16 PE=1 SV=2	0.161751	2.51496
Protein jagged-2 OS=Homo sapiens GN=JAG2 PE=1 SV=3	0.161517	1.67566
Nidogen-1 OS=Homo sapiens GN=NID1 PE=1 SV=3	0.161512	0.844334
Sulfatase-modifying factor 2 OS=Homo sapiens GN=SUMF2 PE=1 SV=2	0.160955	1.34271
Alpha-galactosidase A OS=Homo sapiens GN=GLA PE=1 SV=1	0.160432	1.75138
N-acetylgalactosamine-6-sulfatase OS=Homo sapiens GN=GALNS PE=1 SV=1	0.160123	2.48858
Ceramide synthase 6 OS=Homo sapiens GN=CERS6 PE=1 SV=1	0.159501	0.26883
Semaphorin-3D OS=Homo sapiens GN=SEMA3D PE=2 SV=2	0.159153	2.14237
Voltage-dependent R-type calcium channel subunit alpha-1E OS=Homo sapiens GN=CACNA1E PE=1 SV=3	0.158893	1.54683
Alpha-(1,6)-fucosyltransferase OS=Homo sapiens GN=FUT8 PE=1 SV=2	0.158756	0.938987
Selenoprotein O OS=Homo sapiens GN=SELO PE=2 SV=3	0.158678	0.537686
ADP-ribosylation factor-like protein 8B OS=Homo sapiens GN=ARL8B PE=1 SV=1	0.158348	2.69792
Evolutionarily conserved signaling intermediate in Toll pathway, mitochondrial OS=Homo sapiens GN=ECSIT PE=1 SV=1	0.158282	0.516942
MOB kinase activator 1B OS=Homo sapiens GN=MOB1B PE=1 SV=3	0.157423	0.560982
NADP-dependent malic enzyme OS=Homo sapiens GN=ME1 PE=1 SV=1	0.157332	1.56414
Zinc finger protein 706 OS=Homo sapiens GN=ZNF706 PE=1 SV=1	0.15654	0.466182
Myelin transcription factor 1-like protein OS=Homo sapiens GN=MYT1L PE=2 SV=3	0.155157	1.61721
Transmembrane protein 163 OS=Homo sapiens GN=TMEM163 PE=2 SV=1	0.155133	0.726574
Neuronal membrane glycoprotein M6-a OS=Homo sapiens GN=GPM6A PE=1 SV=2	0.155096	0.653198
Keratin, type II cytoskeletal 80 OS=Homo sapiens GN=KRT80 PE=1 SV=2	0.154858	0.550241
Tripartite motif-containing protein 67 OS=Homo sapiens GN=TRIM67 PE=2 SV=3	0.154747	1.20362
Probable phospholipid-transporting ATPase IA OS=Homo sapiens GN=ATP8A1 PE=1 SV=1	0.154597	2.24561
Contactin-associated protein-like 4 OS=Homo sapiens GN=CNTNAP4 PE=1 SV=3	0.15437	1.18774
Mitogen-activated protein kinase kinase kinase 12 OS=Homo sapiens GN=MAP3K12 PE=1 SV=2	0.154014	0.330238
Cannabinoid receptor 1 OS=Homo sapiens GN=CNR1 PE=1 SV=1	0.153498	2.3196
Neuronal membrane glycoprotein M6-b OS=Homo sapiens GN=GPM6B PE=1 SV=2	0.153338	0.522206
Serine/threonine-protein phosphatase 2A activator OS=Homo sapiens GN=PPP2R4 PE=1 SV=3	0.152984	0.554688
V-type proton ATPase subunit G 2 OS=Homo sapiens GN=ATP6V1G2 PE=1 SV=1	0.152629	0.380641
Solute carrier family 12 member 9 OS=Homo sapiens GN=SLC12A9 PE=1 SV=1	0.152503	1.03153
Breast carcinoma-amplified sequence 3 OS=Homo sapiens GN=BCAS3 PE=1 SV=3	0.152458	0.842213
Beta-galactosidase OS=Homo sapiens GN=GLB1 PE=1 SV=2	0.152402	2.5575
Cytochrome c OS=Homo sapiens GN=CYCS PE=1 SV=2	0.15233	1.15583
Protein FAM177A1 OS=Homo sapiens GN=FAM177A1 PE=1 SV=1	0.152201	0.590457
POU domain, class 3, transcription factor 1 OS=Homo sapiens GN=POU3F1 PE=2 SV=3	0.151899	1.44344
Probable cation-transporting ATPase 13A2 OS=Homo sapiens GN=ATP13A2 PE=1 SV=2	0.151049	2.19118
Cadherin-10 OS=Homo sapiens GN=CDH10 PE=1 SV=2	0.151012	1.83896
cAMP-regulated phosphoprotein 19 OS=Homo sapiens GN=ARPP19 PE=1 SV=2	0.150851	0.183639
28S ribosomal protein S26, mitochondrial OS=Homo sapiens GN=MRPS26 PE=1 SV=1	0.150463	1.09988
Hydroxyacyl-thioester dehydratase type 2, mitochondrial OS=Homo sapiens GN=RPP14 PE=1 SV=1	0.150447	0.854639
Sodium-dependent phosphate transporter 1 OS=Homo sapiens GN=SLC20A1 PE=1 SV=1	0.15037	1.05866
Delta and Notch-like epidermal growth factor-related receptor OS=Homo sapiens GN=DNER PE=1 SV=1	0.149563	0.963432
Catechol O-methyltransferase domain-containing protein 1 OS=Homo sapiens GN=COMTD1 PE=1 SV=1	0.14955	0.947084
Sodium-coupled neutral amino acid transporter 1 OS=Homo sapiens GN=SLC38A1 PE=1 SV=1	0.149193	2.56453
Mitochondrial intermediate peptidase OS=Homo sapiens GN=MIPEP PE=1 SV=2	0.148812	0.813136
Putative pre-mRNA-splicing factor ATP-dependent RNA helicase DHX32 OS=Homo sapiens GN=DHX32 PE=1 SV=1	0.148451	0.692383
2'-5'-oligoadenylate synthase 3 OS=Homo sapiens GN=OAS3 PE=1 SV=3	0.147856	1.03716
AP-1 complex subunit sigma-1A OS=Homo sapiens GN=AP1S1 PE=1 SV=1	0.147533	0.660786
Na(+)/H(+) exchange regulatory cofactor NHE-RF2 OS=Homo sapiens GN=SLC9A3R2 PE=1 SV=2	0.147103	0.885269
Endothelin-converting enzyme 1 OS=Homo sapiens GN=ECE1 PE=1 SV=2	0.147066	1.861
Uncharacterized protein C10orf35 OS=Homo sapiens GN=C10orf35 PE=1 SV=1	0.146965	0.985175
Amphoterin-induced protein 2 OS=Homo sapiens GN=AMIGO2 PE=1 SV=1	0.146917	0.834673
RING finger and SPRY domain-containing protein 1 OS=Homo sapiens GN=RSPRY1 PE=2 SV=1	0.145207	0.875973
Acid-sensing ion channel 4 OS=Homo sapiens GN=ASIC4 PE=1 SV=2	0.144976	1.20137
MKL/myocardin-like protein 2 OS=Homo sapiens GN=MKL2 PE=1 SV=3	0.14486	1.10501
40S ribosomal protein S10 OS=Homo sapiens GN=RPS10 PE=1 SV=1	0.144785	0.815888
Bis(5'-adenosyl)-triphosphatase ENPP4 OS=Homo sapiens GN=ENPP4 PE=1 SV=3	0.144608	1.68366
Voltage-dependent calcium channel gamma-8 subunit OS=Homo sapiens GN=CACNG8 PE=2 SV=3	0.143907	1.02402
Choline-phosphate cytidylyltransferase B OS=Homo sapiens GN=PCYT1B PE=1 SV=1	0.143835	0.76607
Poliovirus receptor-related protein 3 OS=Homo sapiens GN=PVRL3 PE=1 SV=1	0.143413	1.73391
cGMP-dependent 3',5'-cyclic phosphodiesterase OS=Homo sapiens GN=PDE2A PE=1 SV=1	0.143032	0.916867
Transmembrane protein 97 OS=Homo sapiens GN=TMEM97 PE=1 SV=1	0.142721	1.15148
Transmembrane protein 184C OS=Homo sapiens GN=TMEM184C PE=2 SV=2	0.142687	2.75545
Solute carrier family 52, riboflavin transporter, member 2 OS=Homo sapiens GN=SLC52A2 PE=1 SV=1	0.142394	0.897883
Protein DGCR14 OS=Homo sapiens GN=DGCR14 PE=1 SV=1	0.142195	1.70051
Charged multivesicular body protein 6 OS=Homo sapiens GN=CHMP6 PE=1 SV=3	0.140824	1.07072
Integral membrane protein 2C OS=Homo sapiens GN=ITM2C PE=1 SV=1	0.140347	1.61357
Glycylpeptide N-tetradecanoyltransferase 2 OS=Homo sapiens GN=NMT2 PE=1 SV=1	0.140031	1.0843
Type 1 phosphatidylinositol 4,5-bisphosphate 4-phosphatase OS=Homo sapiens GN=TMEM55B PE=1 SV=1	0.139126	3.02892
Protein phosphatase 1 regulatory subunit 3E OS=Homo sapiens GN=PPP1R3E PE=2 SV=2	0.139117	1.05968
RWD domain-containing protein 2B OS=Homo sapiens GN=RWDD2B PE=1 SV=1	0.138992	1.07787
Protein phosphatase 1 regulatory subunit 17 OS=Homo sapiens GN=PPP1R17 PE=1 SV=2	0.138754	0.307026
Transmembrane and coiled-coil domains protein 2 OS=Homo sapiens GN=TMCC2 PE=1 SV=3	0.138652	1.19999
Putative tropomyosin alpha-3 chain-like protein OS=Homo sapiens PE=5 SV=2	0.138306	1.12066
Adrenocortical dysplasia protein homolog OS=Homo sapiens GN=ACD PE=1 SV=3	0.1381	1.22071
E3 ubiquitin-protein ligase RNF115 OS=Homo sapiens GN=RNF115 PE=1 SV=2	0.137853	1.25969
Stathmin OS=Homo sapiens GN=STMN1 PE=1 SV=3	0.13762	0.751469
28S ribosomal protein S21, mitochondrial OS=Homo sapiens GN=MRPS21 PE=1 SV=2	0.137588	0.489753
Vesicular glutamate transporter 1 OS=Homo sapiens GN=SLC17A7 PE=1 SV=1	0.136995	1.88485
G protein pathway suppressor 2 OS=Homo sapiens GN=GPS2 PE=1 SV=3	0.135722	0.665498
Ras-related protein Rab-12 OS=Homo sapiens GN=RAB12 PE=1 SV=3	0.135588	2.03419
M-phase phosphoprotein 8 OS=Homo sapiens GN=MPHOSPH8 PE=1 SV=2	0.135095	0.381238
Stathmin-4 OS=Homo sapiens GN=STMN4 PE=2 SV=1	0.134703	1.78979
Protein FAM83G OS=Homo sapiens GN=FAM83G PE=1 SV=2	0.134633	0.485326
Low-density lipoprotein receptor-related protein 2 OS=Homo sapiens GN=LRP2 PE=1 SV=3	0.134244	0.170052
Protein EFR3 homolog B OS=Homo sapiens GN=EFR3B PE=1 SV=2	0.13387	0.860741
Ribosomal RNA processing protein 36 homolog OS=Homo sapiens GN=RRP36 PE=1 SV=1	0.133611	1.20351
Trafficking protein particle complex subunit 5 OS=Homo sapiens GN=TRAPPC5 PE=1 SV=1	0.133572	0.759567
FXYD domain-containing ion transport regulator 6 OS=Homo sapiens GN=FXYD6 PE=2 SV=1	0.133327	0.267691
Potassium voltage-gated channel subfamily H member 7 OS=Homo sapiens GN=KCNH7 PE=2 SV=2	0.133152	0.857879
Glutamate receptor ionotropic, kainate 3 OS=Homo sapiens GN=GRIK3 PE=2 SV=3	0.132942	1.5385
Calcium-activated potassium channel subunit alpha-1 OS=Homo sapiens GN=KCNMA1 PE=1 SV=2	0.132689	1.37133
Repulsive guidance molecule A OS=Homo sapiens GN=RGMA PE=1 SV=3	0.132073	1.01333
Serine incorporator 1 OS=Homo sapiens GN=SERINC1 PE=1 SV=1	0.131633	2.66735
CD99 antigen-like protein 2 OS=Homo sapiens GN=CD99L2 PE=1 SV=1	0.13158	0.99863
Guanine nucleotide-binding protein G(I)/G(S)/G(O) subunit gamma-3 OS=Homo sapiens GN=GNG3 PE=2 SV=1	0.131512	0.289149
Phosphoprotein associated with glycosphingolipid-enriched microdomains 1 OS=Homo sapiens GN=PAG1 PE=1 SV=2	0.131217	1.04447
Dynein light chain 1, cytoplasmic OS=Homo sapiens GN=DYNLL1 PE=1 SV=1	0.131207	0.492714
MFS-type transporter SLC18B1 OS=Homo sapiens GN=SLC18B1 PE=1 SV=1	0.131054	0.731932
Uncharacterized protein C17orf59 OS=Homo sapiens GN=C17orf59 PE=1 SV=2	0.130616	1.76711
Poly [ADP-ribose] polymerase 14 OS=Homo sapiens GN=PARP14 PE=1 SV=3	0.130417	0.600304
Sodium-dependent neutral amino acid transporter B(0)AT2 OS=Homo sapiens GN=SLC6A15 PE=1 SV=1	0.130398	2.24077
Junction plakoglobin OS=Homo sapiens GN=JUP PE=1 SV=3	0.130047	0.642857
Tubulin alpha-4A chain OS=Homo sapiens GN=TUBA4A PE=1 SV=1	0.129455	0.874486
Neurexophilin-4 OS=Homo sapiens GN=NXPH4 PE=2 SV=3	0.12927	0.812431
Protein phosphatase 1 regulatory subunit 14C OS=Homo sapiens GN=PPP1R14C PE=1 SV=3	0.12919	0.85551
TRAF-type zinc finger domain-containing protein 1 OS=Homo sapiens GN=TRAFD1 PE=1 SV=1	0.129057	0.837684
All-trans retinoic acid-induced differentiation factor OS=Homo sapiens GN=ATRAID PE=1 SV=2	0.12867	0.31502
E3 ubiquitin-protein ligase rififylin OS=Homo sapiens GN=RFFL PE=1 SV=1	0.128661	1.28631
Inhibitor of Bruton tyrosine kinase OS=Homo sapiens GN=IBTK PE=1 SV=3	0.127779	1.74962
Solute carrier family 35 member F6 OS=Homo sapiens GN=SLC35F6 PE=1 SV=1	0.127719	1.92911
Golgi SNAP receptor complex member 1 OS=Homo sapiens GN=GOSR1 PE=1 SV=1	0.127262	1.00393
Protein farnesyltransferase/geranylgeranyltransferase type-1 subunit alpha OS=Homo sapiens GN=FNTA PE=1 SV=1	0.127207	0.745308
Probable JmjC domain-containing histone demethylation protein 2C OS=Homo sapiens GN=JMJD1C PE=1 SV=2	0.126826	0.513183
GTPase NRas OS=Homo sapiens GN=NRAS PE=1 SV=1	0.126776	1.41026
Sideroflexin-3 OS=Homo sapiens GN=SFXN3 PE=1 SV=2	0.126173	1.56634
Vacuolar protein sorting-associated protein 4A OS=Homo sapiens GN=VPS4A PE=1 SV=1	0.125921	0.321227
Zinc finger and SCAN domain-containing protein 30 OS=Homo sapiens GN=ZSCAN30 PE=1 SV=1	0.125624	0.461035
39S ribosomal protein L1, mitochondrial OS=Homo sapiens GN=MRPL1 PE=1 SV=2	0.125067	0.759104
Arginine/serine-rich protein PNISR OS=Homo sapiens GN=PNISR PE=1 SV=2	0.124986	0.500355
Isopentenyl-diphosphate Delta-isomerase 1 OS=Homo sapiens GN=IDI1 PE=1 SV=2	0.124838	0.862702
Calcium-binding and coiled-coil domain-containing protein 1 OS=Homo sapiens GN=CALCOCO1 PE=1 SV=2	0.124673	1.12196
Coiled-coil domain-containing protein 85C OS=Homo sapiens GN=CCDC85C PE=1 SV=1	0.124646	0.543232
Protein ELFN1 OS=Homo sapiens GN=ELFN1 PE=1 SV=2	0.124632	1.26653
Zinc finger protein ZXDC OS=Homo sapiens GN=ZXDC PE=1 SV=2	0.124357	0.861009
Succinyl-CoA ligase [GDP-forming] subunit beta, mitochondrial OS=Homo sapiens GN=SUCLG2 PE=1 SV=2	0.12335	0.942693
Sorting nexin-24 OS=Homo sapiens GN=SNX24 PE=1 SV=1	0.123195	0.605076
Monocarboxylate transporter 8 OS=Homo sapiens GN=SLC16A2 PE=1 SV=2	0.122107	1.20245
Vitamin K epoxide reductase complex subunit 1-like protein 1 OS=Homo sapiens GN=VKORC1L1 PE=1 SV=2	0.122097	0.656
Reticulon-4 receptor-like 1 OS=Homo sapiens GN=RTN4RL1 PE=2 SV=1	0.12202	1.81367
Presenilin-2 OS=Homo sapiens GN=PSEN2 PE=1 SV=1	0.121729	0.91706
6-phosphofructo-2-kinase/fructose-2,6-bisphosphatase 2 OS=Homo sapiens GN=PFKFB2 PE=1 SV=2	0.121717	0.291787
Cartilage acidic protein 1 OS=Homo sapiens GN=CRTAC1 PE=1 SV=2	0.121358	0.69145
Histone H2AX OS=Homo sapiens GN=H2AFX PE=1 SV=2	0.121217	0.609087
Homer protein homolog 3 OS=Homo sapiens GN=HOMER3 PE=1 SV=2	0.121205	0.297025
Syntaxin-12 OS=Homo sapiens GN=STX12 PE=1 SV=1	0.121057	2.2263
Mitochondrial import receptor subunit TOM5 homolog OS=Homo sapiens GN=TOMM5 PE=1 SV=1	0.120802	0.828216
Calcium uptake protein 1, mitochondrial OS=Homo sapiens GN=MICU1 PE=1 SV=1	0.120562	0.362818
Myosin light chain 6B OS=Homo sapiens GN=MYL6B PE=1 SV=1	0.120458	0.747747
Sodium/hydrogen exchanger 1 OS=Homo sapiens GN=SLC9A1 PE=1 SV=2	0.119969	0.345573
Solute carrier family 12 member 5 OS=Homo sapiens GN=SLC12A5 PE=2 SV=3	0.119869	0.36077
Kinesin-like protein KIF7 OS=Homo sapiens GN=KIF7 PE=1 SV=2	0.119863	0.158529
EF-hand domain-containing protein D2 OS=Homo sapiens GN=EFHD2 PE=1 SV=1	0.119486	0.704779
PAS domain-containing serine/threonine-protein kinase OS=Homo sapiens GN=PASK PE=1 SV=3	0.119143	0.755137
Alpha-1-syntrophin OS=Homo sapiens GN=SNTA1 PE=1 SV=1	0.118374	0.884938
Acetyl-CoA acetyltransferase, cytosolic OS=Homo sapiens GN=ACAT2 PE=1 SV=2	0.118194	0.344823
Ceroid-lipofuscinosis neuronal protein 5 OS=Homo sapiens GN=CLN5 PE=1 SV=2	0.118069	1.87287
TBC1 domain family member 10B OS=Homo sapiens GN=TBC1D10B PE=1 SV=3	0.118049	2.50364
Histone H4 OS=Homo sapiens GN=HIST1H4A PE=1 SV=2	0.117608	0.490876
Chondroitin sulfate proteoglycan 5 OS=Homo sapiens GN=CSPG5 PE=1 SV=3	0.117494	1.57823
V-type proton ATPase subunit G 1 OS=Homo sapiens GN=ATP6V1G1 PE=1 SV=3	0.117328	0.442942
Transient receptor potential cation channel subfamily M member 3 OS=Homo sapiens GN=TRPM3 PE=2 SV=4	0.116809	0.396757
Prefoldin subunit 1 OS=Homo sapiens GN=PFDN1 PE=1 SV=2	0.11672	0.278495
Calmegin OS=Homo sapiens GN=CLGN PE=1 SV=1	0.116655	1.04253
Adenylate kinase 2, mitochondrial OS=Homo sapiens GN=AK2 PE=1 SV=2	0.116511	0.620782
Potassium voltage-gated channel subfamily KQT member 2 OS=Homo sapiens GN=KCNQ2 PE=1 SV=2	0.1165	1.29998
Sodium channel subunit beta-3 OS=Homo sapiens GN=SCN3B PE=1 SV=1	0.116464	1.43604
Retrotransposon-derived protein PEG10 OS=Homo sapiens GN=PEG10 PE=1 SV=2	0.116251	1.85172
MRG/MORF4L-binding protein OS=Homo sapiens GN=MRGBP PE=1 SV=1	0.116234	0.631134
Transmembrane protein 63C OS=Homo sapiens GN=TMEM63C PE=2 SV=1	0.116234	0.130577
Transmembrane and coiled-coil domain-containing protein 1 OS=Homo sapiens GN=TMCO1 PE=1 SV=1	0.115975	0.324535
Chloride transport protein 6 OS=Homo sapiens GN=CLCN6 PE=1 SV=2	0.115852	2.33195
Syntaxin-4 OS=Homo sapiens GN=STX4 PE=1 SV=2	0.115755	1.34406
Probable serine carboxypeptidase CPVL OS=Homo sapiens GN=CPVL PE=1 SV=2	0.11551	0.40128
Alpha-aminoadipic semialdehyde synthase, mitochondrial OS=Homo sapiens GN=AASS PE=1 SV=1	0.114416	0.390166
GTP:AMP phosphotransferase AK3, mitochondrial OS=Homo sapiens GN=AK3 PE=1 SV=4	0.114321	0.720025
Heat shock factor-binding protein 1 OS=Homo sapiens GN=HSBP1 PE=1 SV=1	0.114289	0.240939
Coiled-coil domain-containing protein 177 OS=Homo sapiens GN=CCDC177 PE=2 SV=3	0.114198	0.934192
Sodium-dependent phosphate transporter 2 OS=Homo sapiens GN=SLC20A2 PE=1 SV=1	0.113703	0.414649
Neuromodulin OS=Homo sapiens GN=GAP43 PE=1 SV=1	0.113459	1.19502
Transmembrane protein 9 OS=Homo sapiens GN=TMEM9 PE=1 SV=1	0.113387	5.07565
NADH dehydrogenase [ubiquinone] 1 alpha subcomplex subunit 5 OS=Homo sapiens GN=NDUFA5 PE=1 SV=3	0.113257	0.625835
NADH dehydrogenase [ubiquinone] 1 alpha subcomplex subunit 8 OS=Homo sapiens GN=NDUFA8 PE=1 SV=3	0.113213	0.842157
Dematin OS=Homo sapiens GN=DMTN PE=1 SV=3	0.112948	1.05058
Reticulocalbin-2 OS=Homo sapiens GN=RCN2 PE=1 SV=1	0.112778	0.573622
Rab GTPase-binding effector protein 2 OS=Homo sapiens GN=RABEP2 PE=1 SV=2	0.11258	0.885587
Vesicle transport through interaction with t-SNAREs homolog 1A OS=Homo sapiens GN=VTI1A PE=1 SV=2	0.112499	1.10819
SWI/SNF-related matrix-associated actin-dependent regulator of chromatin subfamily D member 3 OS=Homo sapiens GN=SMARCD3 PE=1 SV=1	0.112314	0.686712
Loss of heterozygosity 12 chromosomal region 1 protein OS=Homo sapiens GN=LOH12CR1 PE=1 SV=1	0.112145	0.625876
Ankyrin repeat domain-containing protein 13D OS=Homo sapiens GN=ANKRD13D PE=1 SV=2	0.11182	0.980524
28S ribosomal protein S7, mitochondrial OS=Homo sapiens GN=MRPS7 PE=1 SV=2	0.111814	0.604414
Synaptotagmin-13 OS=Homo sapiens GN=SYT13 PE=1 SV=1	0.111783	1.02513
Semaphorin-6D OS=Homo sapiens GN=SEMA6D PE=2 SV=1	0.11172	2.11603
39S ribosomal protein L17, mitochondrial OS=Homo sapiens GN=MRPL17 PE=1 SV=1	0.111148	0.797143
28S ribosomal protein S28, mitochondrial OS=Homo sapiens GN=MRPS28 PE=1 SV=1	0.111019	1.31947
Putative sodium-coupled neutral amino acid transporter 9 OS=Homo sapiens GN=SLC38A9 PE=1 SV=2	0.110824	1.88793
Fatty acid-binding protein, epidermal OS=Homo sapiens GN=FABP5 PE=1 SV=3	0.110757	0.379077
E3 SUMO-protein ligase PIAS2 OS=Homo sapiens GN=PIAS2 PE=1 SV=3	0.110482	0.825902
E3 ubiquitin-protein ligase Itchy homolog OS=Homo sapiens GN=ITCH PE=1 SV=2	0.110427	1.01058
Neurabin-1 OS=Homo sapiens GN=PPP1R9A PE=1 SV=2	0.110365	2.17863
Folliculin OS=Homo sapiens GN=FLCN PE=1 SV=1	0.110325	1.68483
Serine/threonine-protein kinase 32C OS=Homo sapiens GN=STK32C PE=1 SV=1	0.109894	1.02544
Transcription factor COE1 OS=Homo sapiens GN=EBF1 PE=1 SV=2	0.109799	1.28482
Calcium/calmodulin-dependent 3',5'-cyclic nucleotide phosphodiesterase 1C OS=Homo sapiens GN=PDE1C PE=1 SV=1	0.109786	1.00464
E3 ubiquitin-protein ligase NRDP1 OS=Homo sapiens GN=RNF41 PE=1 SV=2	0.109493	0.325054
Ezrin OS=Homo sapiens GN=EZR PE=1 SV=4	0.10947	0.933607
Mitochondrial import receptor subunit TOM22 homolog OS=Homo sapiens GN=TOMM22 PE=1 SV=3	0.109252	0.400313
Roundabout homolog 1 OS=Homo sapiens GN=ROBO1 PE=1 SV=1	0.109214	1.11009
Proline-rich transmembrane protein 2 OS=Homo sapiens GN=PRRT2 PE=1 SV=1	0.109093	0.525093
Transcription factor E4F1 OS=Homo sapiens GN=E4F1 PE=1 SV=2	0.109072	0.482968
EH domain-containing protein 3 OS=Homo sapiens GN=EHD3 PE=1 SV=2	0.108901	1.12731
Tropomodulin-2 OS=Homo sapiens GN=TMOD2 PE=1 SV=1	0.108382	0.993181
Galectin-3-binding protein OS=Homo sapiens GN=LGALS3BP PE=1 SV=1	0.108006	1.25739
COP9 signalosome complex subunit 1 OS=Homo sapiens GN=GPS1 PE=1 SV=4	0.107997	0.938061
Protein LZIC OS=Homo sapiens GN=LZIC PE=1 SV=1	0.107666	0.80911
tRNA (guanine-N(7)-)-methyltransferase OS=Homo sapiens GN=METTL1 PE=1 SV=1	0.107589	0.421994
Centrobin OS=Homo sapiens GN=CNTROB PE=1 SV=1	0.107589	1.57536
Microtubule-associated proteins 1A/1B light chain 3 beta 2 OS=Homo sapiens GN=MAP1LC3B2 PE=2 SV=1	0.107573	0.862427
Immunoglobulin superfamily member 21 OS=Homo sapiens GN=IGSF21 PE=2 SV=1	0.107097	1.44641
NADH dehydrogenase [ubiquinone] flavoprotein 3, mitochondrial OS=Homo sapiens GN=NDUFV3 PE=1 SV=2	0.106989	0.320527
Sodium channel protein type 8 subunit alpha OS=Homo sapiens GN=SCN8A PE=1 SV=1	0.106756	0.220081
U6 snRNA-associated Sm-like protein LSm5 OS=Homo sapiens GN=LSM5 PE=1 SV=3	0.106703	0.20366
Ribosome-recycling factor, mitochondrial OS=Homo sapiens GN=MRRF PE=1 SV=1	0.106221	0.562217
Neuralized-like protein 4 OS=Homo sapiens GN=NEURL4 PE=1 SV=2	0.106207	0.931985
Coiled-coil domain-containing protein 86 OS=Homo sapiens GN=CCDC86 PE=1 SV=1	0.106147	0.514868
14-3-3 protein zeta/delta OS=Homo sapiens GN=YWHAZ PE=1 SV=1	0.106011	0.694715
Serine incorporator 3 OS=Homo sapiens GN=SERINC3 PE=2 SV=2	0.105923	0.630537
Sestrin-3 OS=Homo sapiens GN=SESN3 PE=2 SV=2	0.105915	0.426848
39S ribosomal protein L40, mitochondrial OS=Homo sapiens GN=MRPL40 PE=1 SV=1	0.105868	0.82743
DNL-type zinc finger protein OS=Homo sapiens GN=DNLZ PE=1 SV=1	0.105744	0.515063
Laminin subunit beta-3 OS=Homo sapiens GN=LAMB3 PE=1 SV=1	0.105684	0.295943
Cytochrome b-c1 complex subunit 8 OS=Homo sapiens GN=UQCRQ PE=1 SV=4	0.105661	0.305439
Prostaglandin E synthase 3 OS=Homo sapiens GN=PTGES3 PE=1 SV=1	0.105186	0.278097
mRNA export factor OS=Homo sapiens GN=RAE1 PE=1 SV=1	0.105124	0.245659
Leucyl-cystinyl aminopeptidase OS=Homo sapiens GN=LNPEP PE=1 SV=3	0.105099	0.700003
Ubiquitin-associated domain-containing protein 1 OS=Homo sapiens GN=UBAC1 PE=1 SV=1	0.105005	0.510091
NF-kappa-B inhibitor-interacting Ras-like protein 2 OS=Homo sapiens GN=NKIRAS2 PE=1 SV=1	0.104549	0.630234
Vacuolar fusion protein CCZ1 homolog B OS=Homo sapiens GN=CCZ1B PE=1 SV=1	0.104441	1.21685
Gamma-synuclein OS=Homo sapiens GN=SNCG PE=1 SV=2	0.103939	0.566749
Small integral membrane protein 12 OS=Homo sapiens GN=SMIM12 PE=2 SV=3	0.103864	0.552346
Phosphatidylinositol 4-phosphate 5-kinase-like protein 1 OS=Homo sapiens GN=PIP5KL1 PE=2 SV=2	0.10384	0.616078
Transcription termination factor 1 OS=Homo sapiens GN=TTF1 PE=1 SV=3	0.103813	0.656958
Zinc transporter 1 OS=Homo sapiens GN=SLC30A1 PE=1 SV=3	0.103772	0.875839
Flotillin-2 OS=Homo sapiens GN=FLOT2 PE=1 SV=2	0.103592	1.39929
NADH dehydrogenase [ubiquinone] 1 beta subcomplex subunit 6 OS=Homo sapiens GN=NDUFB6 PE=1 SV=3	0.103171	1.05455
Myelin protein zero-like protein 1 OS=Homo sapiens GN=MPZL1 PE=1 SV=1	0.103101	0.533298
Mitochondrial peptide methionine sulfoxide reductase OS=Homo sapiens GN=MSRA PE=1 SV=1	0.102631	0.447988
Potassium voltage-gated channel subfamily KQT member 1 OS=Homo sapiens GN=KCNQ1 PE=1 SV=3	0.102456	0.166438
Synaptosomal-associated protein 29 OS=Homo sapiens GN=SNAP29 PE=1 SV=1	0.102122	0.404402
60S ribosomal protein L17 OS=Homo sapiens GN=RPL17 PE=1 SV=3	0.102082	0.588634
Phosphatidate phosphatase LPIN1 OS=Homo sapiens GN=LPIN1 PE=1 SV=2	0.102006	0.610091
Stearoyl-CoA desaturase 5 OS=Homo sapiens GN=SCD5 PE=1 SV=2	0.101976	0.861484
Protein phosphatase 1 regulatory subunit 1A OS=Homo sapiens GN=PPP1R1A PE=1 SV=2	0.101974	0.798292
Heme-binding protein 2 OS=Homo sapiens GN=HEBP2 PE=1 SV=1	0.101932	1.162
Transmembrane 9 superfamily member 2 OS=Homo sapiens GN=TM9SF2 PE=1 SV=1	0.101753	1.23456
Leucine-rich repeat protein SHOC-2 OS=Homo sapiens GN=SHOC2 PE=1 SV=2	0.101716	1.46377
Keratinocyte proline-rich protein OS=Homo sapiens GN=KPRP PE=1 SV=1	0.101593	0.329992
Zinc finger protein 608 OS=Homo sapiens GN=ZNF608 PE=1 SV=4	0.101403	0.659421
Cytochrome b-c1 complex subunit Rieske, mitochondrial OS=Homo sapiens GN=UQCRFS1 PE=1 SV=2	0.101259	0.565016
39S ribosomal protein L34, mitochondrial OS=Homo sapiens GN=MRPL34 PE=1 SV=1	0.101228	0.60439
Transmembrane protein 200A OS=Homo sapiens GN=TMEM200A PE=1 SV=1	0.101218	0.303515
Mitogen-activated protein kinase 8 OS=Homo sapiens GN=MAPK8 PE=1 SV=2	0.1012	0.628395
Complexin-2 OS=Homo sapiens GN=CPLX2 PE=1 SV=2	0.101183	0.306943
Putative sodium-coupled neutral amino acid transporter 7 OS=Homo sapiens GN=SLC38A7 PE=2 SV=1	0.101158	0.695586
Protein YIPF3 OS=Homo sapiens GN=YIPF3 PE=1 SV=1	0.100978	0.801035
Uncharacterized protein KIAA1107 OS=Homo sapiens GN=KIAA1107 PE=1 SV=2	0.100897	0.257924
Trafficking protein particle complex subunit 2 protein TRAPPC2P1 OS=Homo sapiens GN=TRAPPC2P1 PE=1 SV=1	0.10081	0.836742
Keratin, type II cytoskeletal 4 OS=Homo sapiens GN=KRT4 PE=1 SV=4	0.100748	0.193274
Cell adhesion molecule 4 OS=Homo sapiens GN=CADM4 PE=1 SV=1	0.100745	0.315813
Paralemmin-1 OS=Homo sapiens GN=PALM PE=1 SV=2	0.100701	1.36529
Four and a half LIM domains protein 3 OS=Homo sapiens GN=FHL3 PE=1 SV=4	0.100673	0.263536
ATP-binding cassette sub-family B member 6, mitochondrial OS=Homo sapiens GN=ABCB6 PE=1 SV=1	0.100673	0.946222
Microtubule-associated protein 1A OS=Homo sapiens GN=MAP1A PE=1 SV=6	0.100606	2.64981
Probable guanine nucleotide exchange factor MCF2L2 OS=Homo sapiens GN=MCF2L2 PE=2 SV=3	0.100479	0.658
Neural cell adhesion molecule 2 OS=Homo sapiens GN=NCAM2 PE=1 SV=2	0.100451	0.355088
MOB-like protein phocein OS=Homo sapiens GN=MOB4 PE=1 SV=1	0.10037	0.675831
Gamma-secretase subunit APH-1A OS=Homo sapiens GN=APH1A PE=1 SV=1	0.0999057	0.485681
60S ribosomal protein L36a-like OS=Homo sapiens GN=RPL36AL PE=1 SV=3	0.0999022	0.737844
Signal recognition particle 9 kDa protein OS=Homo sapiens GN=SRP9 PE=1 SV=2	0.0998627	0.542141
Kelch-like protein 20 OS=Homo sapiens GN=KLHL20 PE=1 SV=4	0.0998565	1.5151
Coiled-coil domain-containing protein 43 OS=Homo sapiens GN=CCDC43 PE=1 SV=2	0.0996729	0.259427
1,25-dihydroxyvitamin D(3) 24-hydroxylase, mitochondrial OS=Homo sapiens GN=CYP24A1 PE=1 SV=2	0.099662	0.708077
Putative sodium-coupled neutral amino acid transporter 10 OS=Homo sapiens GN=SLC38A10 PE=1 SV=2	0.0994281	0.91328
Sprouty-related, EVH1 domain-containing protein 2 OS=Homo sapiens GN=SPRED2 PE=1 SV=2	0.099364	0.475292
Ubiquitin carboxyl-terminal hydrolase 8 OS=Homo sapiens GN=USP8 PE=1 SV=1	0.0992848	0.897475
Cadherin-4 OS=Homo sapiens GN=CDH4 PE=2 SV=2	0.0992371	0.898145
Syntaxin-1B OS=Homo sapiens GN=STX1B PE=1 SV=1	0.099175	1.88421
Spermatogenesis-associated protein 33 OS=Homo sapiens GN=SPATA33 PE=2 SV=1	0.0991061	0.937778
Cell cycle control protein 50A OS=Homo sapiens GN=TMEM30A PE=1 SV=1	0.099036	0.866385
Transcription initiation factor IIA subunit 2 OS=Homo sapiens GN=GTF2A2 PE=1 SV=1	0.0988402	0.616023
Protein CDV3 homolog OS=Homo sapiens GN=CDV3 PE=1 SV=1	0.0987983	0.69848
Protocadherin-17 OS=Homo sapiens GN=PCDH17 PE=2 SV=2	0.0985807	0.403823
Argininosuccinate synthase OS=Homo sapiens GN=ASS1 PE=1 SV=2	0.0983175	0.319022
Large neutral amino acids transporter small subunit 4 OS=Homo sapiens GN=SLC43A2 PE=1 SV=1	0.0983124	0.524847
E3 ubiquitin-protein ligase RNF126 OS=Homo sapiens GN=RNF126 PE=1 SV=1	0.0982305	0.907813
RNA binding motif protein, X-linked-like-1 OS=Homo sapiens GN=RBMXL1 PE=1 SV=1	0.0980477	0.292728
V-type proton ATPase subunit D OS=Homo sapiens GN=ATP6V1D PE=1 SV=1	0.0979326	1.37346
Potassium voltage-gated channel subfamily D member 3 OS=Homo sapiens GN=KCND3 PE=1 SV=3	0.0976915	1.44813
V-type proton ATPase subunit E 1 OS=Homo sapiens GN=ATP6V1E1 PE=1 SV=1	0.0976485	1.05808
Acid sphingomyelinase-like phosphodiesterase 3a OS=Homo sapiens GN=SMPDL3A PE=1 SV=2	0.0974894	0.712283
Uncharacterized protein C7orf43 OS=Homo sapiens GN=C7orf43 PE=1 SV=2	0.0974379	0.478514
Cysteine and glycine-rich protein 2 OS=Homo sapiens GN=CSRP2 PE=1 SV=3	0.0973926	0.756357
ATP-dependent RNA helicase DDX19B OS=Homo sapiens GN=DDX19B PE=1 SV=1	0.0972064	0.314131
Ribonuclease 3 OS=Homo sapiens GN=DROSHA PE=1 SV=2	0.0970522	0.451471
Netrin-G2 OS=Homo sapiens GN=NTNG2 PE=1 SV=2	0.0969653	0.746804
Tetratricopeptide repeat protein 19, mitochondrial OS=Homo sapiens GN=TTC19 PE=1 SV=4	0.0963176	0.404273
Vitamin K-dependent protein S OS=Homo sapiens GN=PROS1 PE=1 SV=1	0.0961982	0.380178
EH domain-containing protein 4 OS=Homo sapiens GN=EHD4 PE=1 SV=1	0.0961287	0.771937
Retinol dehydrogenase 14 OS=Homo sapiens GN=RDH14 PE=1 SV=1	0.0959997	1.1461
Oxysterol-binding protein 2 OS=Homo sapiens GN=OSBP2 PE=1 SV=2	0.0958116	0.635992
28S ribosomal protein S18b, mitochondrial OS=Homo sapiens GN=MRPS18B PE=1 SV=1	0.0958065	0.46112
RB1-inducible coiled-coil protein 1 OS=Homo sapiens GN=RB1CC1 PE=1 SV=3	0.0956864	1.12631
Syntaxin-1A OS=Homo sapiens GN=STX1A PE=1 SV=1	0.0955619	2.8329
Ras-related protein Rab-3B OS=Homo sapiens GN=RAB3B PE=1 SV=2	0.0955162	0.882228
Clathrin light chain B OS=Homo sapiens GN=CLTB PE=1 SV=1	0.095449	0.558157
High mobility group nucleosome-binding domain-containing protein 5 OS=Homo sapiens GN=HMGN5 PE=1 SV=1	0.09538	0.683792
Glycogenin-2 OS=Homo sapiens GN=GYG2 PE=1 SV=2	0.0953767	0.879482
Cerebellin-1 OS=Homo sapiens GN=CBLN1 PE=1 SV=1	0.0952186	0.809281
ER membrane protein complex subunit 3 OS=Homo sapiens GN=EMC3 PE=1 SV=3	0.094939	0.810194
14-3-3 protein eta OS=Homo sapiens GN=YWHAH PE=1 SV=4	0.0948878	0.676171
Synaptotagmin-4 OS=Homo sapiens GN=SYT4 PE=1 SV=1	0.0948667	0.461079
ATP synthase mitochondrial F1 complex assembly factor 1 OS=Homo sapiens GN=ATPAF1 PE=1 SV=1	0.0948453	0.632744
Bardet-Biedl syndrome 2 protein OS=Homo sapiens GN=BBS2 PE=1 SV=1	0.0948274	1.23198
Ras-related protein Rap-1A OS=Homo sapiens GN=RAP1A PE=1 SV=1	0.0945749	1.02534
Spindlin-1 OS=Homo sapiens GN=SPIN1 PE=1 SV=3	0.0945694	0.454557
Netrin receptor DCC OS=Homo sapiens GN=DCC PE=1 SV=2	0.0943994	0.639386
Protein tyrosine phosphatase type IVA 1 OS=Homo sapiens GN=PTP4A1 PE=1 SV=2	0.0942125	0.95213
Ribonucleoside-diphosphate reductase subunit M2 B OS=Homo sapiens GN=RRM2B PE=1 SV=1	0.0940839	0.898252
Microtubule-associated protein 6 OS=Homo sapiens GN=MAP6 PE=1 SV=2	0.0939668	1.84766
Ferritin heavy chain OS=Homo sapiens GN=FTH1 PE=1 SV=2	0.0939504	0.721268
Uncharacterized protein C6orf203 OS=Homo sapiens GN=C6orf203 PE=1 SV=1	0.0937817	0.701202
Semaphorin-4C OS=Homo sapiens GN=SEMA4C PE=1 SV=2	0.0937685	2.98655
Mitochondrial fission 1 protein OS=Homo sapiens GN=FIS1 PE=1 SV=2	0.0937123	0.222675
G-protein coupled receptor 56 OS=Homo sapiens GN=GPR56 PE=1 SV=2	0.0936892	1.36303
Centrosomal protein of 41 kDa OS=Homo sapiens GN=CEP41 PE=1 SV=1	0.0936795	0.561723
Secretory carrier-associated membrane protein 1 OS=Homo sapiens GN=SCAMP1 PE=1 SV=2	0.0933735	1.35654
SRSF protein kinase 2 OS=Homo sapiens GN=SRPK2 PE=1 SV=3	0.0932597	0.251242
Secretory carrier-associated membrane protein 5 OS=Homo sapiens GN=SCAMP5 PE=1 SV=1	0.0930619	0.643707
Tropomodulin-3 OS=Homo sapiens GN=TMOD3 PE=1 SV=1	0.0930144	0.75497
Vascular endothelial growth factor receptor 2 OS=Homo sapiens GN=KDR PE=1 SV=2	0.0929304	0.462725
Probable peptidyl-tRNA hydrolase OS=Homo sapiens GN=PTRH1 PE=1 SV=1	0.0928966	1.10664
ATP-binding cassette sub-family A member 8 OS=Homo sapiens GN=ABCA8 PE=1 SV=3	0.0928394	0.85294
Telomerase Cajal body protein 1 OS=Homo sapiens GN=WRAP53 PE=1 SV=1	0.0928009	0.558072
Histone-lysine N-methyltransferase NSD2 OS=Homo sapiens GN=WHSC1 PE=1 SV=1	0.0927563	1.10743
NADH dehydrogenase [ubiquinone] 1 beta subcomplex subunit 8, mitochondrial OS=Homo sapiens GN=NDUFB8 PE=1 SV=1	0.0925947	1.07641
Nucleobindin-2 OS=Homo sapiens GN=NUCB2 PE=1 SV=2	0.0925847	0.824154
SNARE-associated protein Snapin OS=Homo sapiens GN=SNAPIN PE=1 SV=1	0.0922646	0.433611
AP-1 complex subunit sigma-2 OS=Homo sapiens GN=AP1S2 PE=1 SV=1	0.0922197	0.403664
BTB/POZ domain-containing adapter for CUL3-mediated RhoA degradation protein 3 OS=Homo sapiens GN=KCTD10 PE=1 SV=1	0.0921767	0.580171
Unconventional myosin-Ic OS=Homo sapiens GN=MYO1C PE=1 SV=4	0.0921553	2.26992
N-terminal EF-hand calcium-binding protein 2 OS=Homo sapiens GN=NECAB2 PE=1 SV=1	0.0919592	0.863135
Eukaryotic translation elongation factor 1 epsilon-1 OS=Homo sapiens GN=EEF1E1 PE=1 SV=1	0.091913	1.05284
2-oxoglutarate and iron-dependent oxygenase domain-containing protein 3 OS=Homo sapiens GN=OGFOD3 PE=1 SV=2	0.0919126	0.320641
Intersectin-2 OS=Homo sapiens GN=ITSN2 PE=1 SV=3	0.0919102	0.221997
Serine/threonine-protein kinase 11-interacting protein OS=Homo sapiens GN=STK11IP PE=1 SV=3	0.0918008	1.45827
Probable RNA-binding protein 19 OS=Homo sapiens GN=RBM19 PE=1 SV=3	0.0917014	0.274541
Gamma-enolase OS=Homo sapiens GN=ENO2 PE=1 SV=3	0.0916274	0.794628
ATPase inhibitor, mitochondrial OS=Homo sapiens GN=ATPIF1 PE=1 SV=1	0.091492	0.685984
Semaphorin-6B OS=Homo sapiens GN=SEMA6B PE=1 SV=4	0.0914156	0.389768
Protocadherin-8 OS=Homo sapiens GN=PCDH8 PE=2 SV=2	0.0914106	0.637618
Vacuolar protein sorting-associated protein VTA1 homolog OS=Homo sapiens GN=VTA1 PE=1 SV=1	0.0913694	0.436535
Protein TSSC1 OS=Homo sapiens GN=TSSC1 PE=1 SV=2	0.0912139	0.350362
Adenomatous polyposis coli protein OS=Homo sapiens GN=APC PE=1 SV=2	0.0909976	2.37316
Microsomal glutathione S-transferase 3 OS=Homo sapiens GN=MGST3 PE=1 SV=1	0.0907529	0.504089
Zinc finger protein 660 OS=Homo sapiens GN=ZNF660 PE=1 SV=1	0.0905078	1.04229
Cysteine dioxygenase type 1 OS=Homo sapiens GN=CDO1 PE=1 SV=2	0.0904361	0.528735
ProSAAS OS=Homo sapiens GN=PCSK1N PE=1 SV=1	0.0903992	0.416785
XK-related protein 4 OS=Homo sapiens GN=XKR4 PE=2 SV=1	0.090171	0.221776
cAMP-dependent protein kinase type I-beta regulatory subunit OS=Homo sapiens GN=PRKAR1B PE=1 SV=4	0.0901707	0.611073
Ferritin light chain OS=Homo sapiens GN=FTL PE=1 SV=2	0.0901488	0.294299
SRA stem-loop-interacting RNA-binding protein, mitochondrial OS=Homo sapiens GN=SLIRP PE=1 SV=1	0.0900601	0.589628
Zinc finger protein 830 OS=Homo sapiens GN=ZNF830 PE=1 SV=2	0.0899673	0.346417
Alpha/beta hydrolase domain-containing protein 17C OS=Homo sapiens GN=ABHD17C PE=2 SV=2	0.0899296	1.14352
Tropomyosin alpha-4 chain OS=Homo sapiens GN=TPM4 PE=1 SV=3	0.089889	0.370465
Bromodomain-containing protein 1 OS=Homo sapiens GN=BRD1 PE=1 SV=1	0.0896761	0.390378
cTAGE family member 5 OS=Homo sapiens GN=CTAGE5 PE=1 SV=4	0.089446	0.614765
Neurobeachin OS=Homo sapiens GN=NBEA PE=1 SV=3	0.0892377	1.94216
Tail-anchored protein insertion receptor WRB OS=Homo sapiens GN=WRB PE=1 SV=2	0.0892014	0.555415
Protocadherin Fat 3 OS=Homo sapiens GN=FAT3 PE=2 SV=2	0.0890741	0.685199
Vesicle-associated membrane protein 4 OS=Homo sapiens GN=VAMP4 PE=1 SV=2	0.0889629	0.518071
Mitogen-activated protein kinase 4 OS=Homo sapiens GN=MAPK4 PE=1 SV=2	0.0889438	0.758218
Pituitary tumor-transforming gene 1 protein-interacting protein OS=Homo sapiens GN=PTTG1IP PE=1 SV=1	0.0888862	2.18757
Charged multivesicular body protein 2a OS=Homo sapiens GN=CHMP2A PE=1 SV=1	0.0887005	0.569769
Serum response factor-binding protein 1 OS=Homo sapiens GN=SRFBP1 PE=1 SV=1	0.0886955	0.399056
Gamma-aminobutyric acid receptor-associated protein OS=Homo sapiens GN=GABARAP PE=1 SV=1	0.0886445	0.567619
Headcase protein homolog OS=Homo sapiens GN=HECA PE=1 SV=1	0.0886399	0.328564
Centrosomal protein of 68 kDa OS=Homo sapiens GN=CEP68 PE=1 SV=2	0.0885112	0.730357
Leucine-rich repeat flightless-interacting protein 1 OS=Homo sapiens GN=LRRFIP1 PE=1 SV=2	0.0884808	1.07413
Zinc finger FYVE domain-containing protein 19 OS=Homo sapiens GN=ZFYVE19 PE=1 SV=3	0.0883595	0.779114
Mediator of RNA polymerase II transcription subunit 13 OS=Homo sapiens GN=MED13 PE=1 SV=3	0.0881722	0.493139
UPF0562 protein C7orf55 OS=Homo sapiens GN=C7orf55 PE=1 SV=2	0.0881309	0.481339
Transmembrane protein 104 OS=Homo sapiens GN=TMEM104 PE=1 SV=2	0.0877299	0.885678
26S proteasome non-ATPase regulatory subunit 6 OS=Homo sapiens GN=PSMD6 PE=1 SV=1	0.0876304	0.539813
Tumor protein p53-inducible nuclear protein 2 OS=Homo sapiens GN=TP53INP2 PE=1 SV=2	0.0876143	1.48558
Glia maturation factor beta OS=Homo sapiens GN=GMFB PE=1 SV=2	0.0875732	0.444224
Glucocorticoid-induced transcript 1 protein OS=Homo sapiens GN=GLCCI1 PE=1 SV=1	0.0873974	0.906272
Probable G-protein coupled receptor 153 OS=Homo sapiens GN=GPR153 PE=2 SV=2	0.0873676	0.662612
MAP kinase-activated protein kinase 5 OS=Homo sapiens GN=MAPKAPK5 PE=1 SV=2	0.0873664	0.950535
Luc7-like protein 3 OS=Homo sapiens GN=LUC7L3 PE=1 SV=2	0.0871805	0.498922
28S ribosomal protein S10, mitochondrial OS=Homo sapiens GN=MRPS10 PE=1 SV=2	0.0871755	0.447016
ADP-ribosylation factor-like protein 8A OS=Homo sapiens GN=ARL8A PE=1 SV=1	0.087071	1.60573
RILP-like protein 1 OS=Homo sapiens GN=RILPL1 PE=1 SV=1	0.0870288	0.421376
Poliovirus receptor-related protein 1 OS=Homo sapiens GN=PVRL1 PE=1 SV=3	0.0869873	0.829961
Baculoviral IAP repeat-containing protein 2 OS=Homo sapiens GN=BIRC2 PE=1 SV=2	0.086961	0.808456
Janus kinase and microtubule-interacting protein 2 OS=Homo sapiens GN=JAKMIP2 PE=2 SV=1	0.0867491	1.28746
Selenoprotein W OS=Homo sapiens GN=SEPW1 PE=1 SV=3	0.086273	0.364741
DNA replication ATP-dependent helicase/nuclease DNA2 OS=Homo sapiens GN=DNA2 PE=1 SV=3	0.0862579	0.981863
UPF0449 protein C19orf25 OS=Homo sapiens GN=C19orf25 PE=1 SV=2	0.0862381	0.262657
H/ACA ribonucleoprotein complex subunit 4 OS=Homo sapiens GN=DKC1 PE=1 SV=3	0.086139	0.376012
Amyloid beta A4 precursor protein-binding family A member 1 OS=Homo sapiens GN=APBA1 PE=1 SV=3	0.0860791	1.01564
Histone H2A.Z OS=Homo sapiens GN=H2AFZ PE=1 SV=2	0.0859746	0.619923
Polyribonucleotide nucleotidyltransferase 1, mitochondrial OS=Homo sapiens GN=PNPT1 PE=1 SV=2	0.0859714	0.231244
3-keto-steroid reductase OS=Homo sapiens GN=HSD17B7 PE=1 SV=1	0.0858025	1.11305
Pleckstrin homology domain-containing family A member 5 OS=Homo sapiens GN=PLEKHA5 PE=1 SV=1	0.0857223	1.31277
Multiple PDZ domain protein OS=Homo sapiens GN=MPDZ PE=1 SV=2	0.0856704	0.521019
Cyclin-G-associated kinase OS=Homo sapiens GN=GAK PE=1 SV=2	0.0856491	2.17833
Zinc finger protein ubi-d4 OS=Homo sapiens GN=DPF2 PE=1 SV=2	0.0856202	0.525605
Dihydrolipoyllysine-residue succinyltransferase component of 2-oxoglutarate dehydrogenase complex, mitochondrial OS=Homo sapiens GN=DLST PE=1 SV=4	0.0855841	0.516415
Multivesicular body subunit 12B OS=Homo sapiens GN=MVB12B PE=1 SV=2	0.0853486	0.417445
Beta-chimaerin OS=Homo sapiens GN=CHN2 PE=1 SV=2	0.0853206	1.01772
ATP-dependent RNA helicase SUPV3L1, mitochondrial OS=Homo sapiens GN=SUPV3L1 PE=1 SV=1	0.0852999	0.546717
N-acetylglucosamine-1-phosphotransferase subunits alpha/beta OS=Homo sapiens GN=GNPTAB PE=1 SV=1	0.0851889	0.410509
Vasohibin-1 OS=Homo sapiens GN=VASH1 PE=1 SV=1	0.0850883	0.578711
Ganglioside GM2 activator OS=Homo sapiens GN=GM2A PE=1 SV=4	0.0850397	0.721555
F-box only protein 3 OS=Homo sapiens GN=FBXO3 PE=1 SV=3	0.0848148	0.776192
HD domain-containing protein 2 OS=Homo sapiens GN=HDDC2 PE=1 SV=1	0.0847416	0.647691
Glycogen phosphorylase, muscle form OS=Homo sapiens GN=PYGM PE=1 SV=6	0.0847256	0.68901
[Protein ADP-ribosylarginine] hydrolase-like protein 1 OS=Homo sapiens GN=ADPRHL1 PE=2 SV=1	0.0846229	0.400169
Transportin-2 OS=Homo sapiens GN=TNPO2 PE=1 SV=3	0.08461	0.307122
V-type proton ATPase subunit F OS=Homo sapiens GN=ATP6V1F PE=1 SV=2	0.0845424	0.402476
ATP synthase subunit g, mitochondrial OS=Homo sapiens GN=ATP5L PE=1 SV=3	0.0845166	0.638694
Coiled-coil domain-containing protein 58 OS=Homo sapiens GN=CCDC58 PE=1 SV=1	0.0845033	0.175095
Cathepsin Z OS=Homo sapiens GN=CTSZ PE=1 SV=1	0.0841763	2.40314
Polypyrimidine tract-binding protein 3 OS=Homo sapiens GN=PTBP3 PE=1 SV=2	0.0837898	0.842821
UPF0378 protein KIAA0100 OS=Homo sapiens GN=KIAA0100 PE=1 SV=3	0.0836157	0.607381
Keratin, type II cytoskeletal 7 OS=Homo sapiens GN=KRT7 PE=1 SV=5	0.083589	0.687227
Tumor susceptibility gene 101 protein OS=Homo sapiens GN=TSG101 PE=1 SV=2	0.083522	0.730376
Rho guanine nucleotide exchange factor 9 OS=Homo sapiens GN=ARHGEF9 PE=1 SV=3	0.0835115	0.439275
Ribosomal protein 63, mitochondrial OS=Homo sapiens GN=MRPL57 PE=1 SV=1	0.0833619	0.782412
Ubiquitin carboxyl-terminal hydrolase 4 OS=Homo sapiens GN=USP4 PE=1 SV=3	0.0832758	0.322647
DNA repair protein complementing XP-A cells OS=Homo sapiens GN=XPA PE=1 SV=1	0.0831534	0.734381
DDRGK domain-containing protein 1 OS=Homo sapiens GN=DDRGK1 PE=1 SV=2	0.0830717	0.604474
Solute carrier family 2, facilitated glucose transporter member 1 OS=Homo sapiens GN=SLC2A1 PE=1 SV=2	0.0827205	0.428207
Transmembrane protease serine 13 OS=Homo sapiens GN=TMPRSS13 PE=2 SV=4	0.0826929	0.202946
Integrin alpha-7 OS=Homo sapiens GN=ITGA7 PE=1 SV=3	0.0826718	0.922192
Putative monooxygenase p33MONOX OS=Homo sapiens GN=KIAA1191 PE=1 SV=1	0.0825166	0.625543
28S ribosomal protein S11, mitochondrial OS=Homo sapiens GN=MRPS11 PE=1 SV=2	0.0824627	0.305337
Myeloid-associated differentiation marker OS=Homo sapiens GN=MYADM PE=1 SV=2	0.082355	1.02253
Zinc finger CCCH domain-containing protein 7A OS=Homo sapiens GN=ZC3H7A PE=1 SV=1	0.0822205	2.05717
Zinc finger protein 501 OS=Homo sapiens GN=ZNF501 PE=2 SV=2	0.0821809	0.50178
GA-binding protein subunit beta-1 OS=Homo sapiens GN=GABPB1 PE=1 SV=2	0.0820505	0.257727
Bromodomain adjacent to zinc finger domain protein 2A OS=Homo sapiens GN=BAZ2A PE=1 SV=4	0.0820409	0.541124
AT-rich interactive domain-containing protein 4A OS=Homo sapiens GN=ARID4A PE=1 SV=3	0.0820061	1.60234
Histone-lysine N-methyltransferase 2A OS=Homo sapiens GN=KMT2A PE=1 SV=5	0.0814331	1.07245
Neuroligin-3 OS=Homo sapiens GN=NLGN3 PE=1 SV=2	0.0813999	1.05491
Proto-oncogene tyrosine-protein kinase Src OS=Homo sapiens GN=SRC PE=1 SV=3	0.0813719	0.783341
Wiskott-Aldrich syndrome protein family member 3 OS=Homo sapiens GN=WASF3 PE=1 SV=2	0.0812297	1.23952
Alpha-N-acetylgalactosaminidase OS=Homo sapiens GN=NAGA PE=1 SV=2	0.0811503	1.49632
Zinc finger protein 655 OS=Homo sapiens GN=ZNF655 PE=1 SV=3	0.0808804	0.606395
G kinase-anchoring protein 1 OS=Homo sapiens GN=GKAP1 PE=1 SV=2	0.0808242	0.481879
Glutathione S-transferase Mu 2 OS=Homo sapiens GN=GSTM2 PE=1 SV=2	0.0807563	0.975005
Protein KTI12 homolog OS=Homo sapiens GN=KTI12 PE=1 SV=1	0.0807308	0.45699
Creatine kinase U-type, mitochondrial OS=Homo sapiens GN=CKMT1A PE=1 SV=1	0.0805296	0.703763
Coiled-coil domain-containing protein 127 OS=Homo sapiens GN=CCDC127 PE=1 SV=1	0.0804129	0.341254
A-kinase anchor protein 8-like OS=Homo sapiens GN=AKAP8L PE=1 SV=3	0.0803971	0.714522
Spartin OS=Homo sapiens GN=SPG20 PE=1 SV=1	0.0802159	0.502295
NADH dehydrogenase [ubiquinone] 1 alpha subcomplex assembly factor 5 OS=Homo sapiens GN=NDUFAF5 PE=1 SV=1	0.0801874	0.470072
Peptidyl-prolyl cis-trans isomerase FKBP1B OS=Homo sapiens GN=FKBP1B PE=1 SV=2	0.0801462	0.809833
RNA methyltransferase-like protein 1 OS=Homo sapiens GN=RNMTL1 PE=1 SV=2	0.080084	0.390644
Leucine zipper transcription factor-like protein 1 OS=Homo sapiens GN=LZTFL1 PE=1 SV=1	0.0799652	0.366239
UDP-glucose 4-epimerase OS=Homo sapiens GN=GALE PE=1 SV=2	0.0799051	0.302291
Tropomyosin alpha-3 chain OS=Homo sapiens GN=TPM3 PE=1 SV=2	0.0798781	0.812341
Zinc finger protein Rlf OS=Homo sapiens GN=RLF PE=1 SV=2	0.079872	0.49224
Protein FAM49A OS=Homo sapiens GN=FAM49A PE=1 SV=1	0.0798042	0.741991
Podocalyxin OS=Homo sapiens GN=PODXL PE=1 SV=2	0.0797977	0.752364
MTSS1-like protein OS=Homo sapiens GN=MTSS1L PE=1 SV=1	0.0797574	0.595334
Protein kinase C alpha type OS=Homo sapiens GN=PRKCA PE=1 SV=4	0.079612	0.482073
Ragulator complex protein LAMTOR1 OS=Homo sapiens GN=LAMTOR1 PE=1 SV=2	0.0795389	0.459631
V-type proton ATPase subunit d 1 OS=Homo sapiens GN=ATP6V0D1 PE=1 SV=1	0.0794882	0.570336
Netrin receptor UNC5D OS=Homo sapiens GN=UNC5D PE=2 SV=1	0.0794495	0.49009
UHRF1-binding protein 1 OS=Homo sapiens GN=UHRF1BP1 PE=1 SV=1	0.0794351	1.18836
Arylsulfatase B OS=Homo sapiens GN=ARSB PE=1 SV=1	0.079419	0.55662
Syntaxin-17 OS=Homo sapiens GN=STX17 PE=1 SV=2	0.079412	0.305181
Ankyrin repeat domain-containing protein SOWAHC OS=Homo sapiens GN=SOWAHC PE=1 SV=1	0.079372	0.736946
Sorting nexin-4 OS=Homo sapiens GN=SNX4 PE=1 SV=1	0.0792905	0.506053
Biogenesis of lysosome-related organelles complex 1 subunit 1 OS=Homo sapiens GN=BLOC1S1 PE=1 SV=2	0.0792809	0.292209
28S ribosomal protein S29, mitochondrial OS=Homo sapiens GN=DAP3 PE=1 SV=1	0.0792649	0.501101
NADH dehydrogenase [ubiquinone] flavoprotein 2, mitochondrial OS=Homo sapiens GN=NDUFV2 PE=1 SV=2	0.0792472	0.305306
Ubiquinone biosynthesis monooxygenase COQ6 OS=Homo sapiens GN=COQ6 PE=1 SV=2	0.0792466	0.524653
Acid ceramidase OS=Homo sapiens GN=ASAH1 PE=1 SV=5	0.0791097	0.778133
Protein SMG5 OS=Homo sapiens GN=SMG5 PE=1 SV=3	0.0787145	0.493254
14-3-3 protein gamma OS=Homo sapiens GN=YWHAG PE=1 SV=2	0.0786433	0.340729
Disheveled-associated activator of morphogenesis 1 OS=Homo sapiens GN=DAAM1 PE=1 SV=2	0.0784934	1.03879
39S ribosomal protein L43, mitochondrial OS=Homo sapiens GN=MRPL43 PE=1 SV=1	0.0783642	0.70557
Membrane-associated phosphatidylinositol transfer protein 2 OS=Homo sapiens GN=PITPNM2 PE=1 SV=1	0.0783616	0.976494
BDNF/NT-3 growth factors receptor OS=Homo sapiens GN=NTRK2 PE=1 SV=1	0.0782374	0.7764
Pleckstrin homology domain-containing family H member 3 OS=Homo sapiens GN=PLEKHH3 PE=1 SV=2	0.0782169	0.812861
SURP and G-patch domain-containing protein 1 OS=Homo sapiens GN=SUGP1 PE=1 SV=2	0.0782019	1.1148
Leucine-rich repeat neuronal protein 1 OS=Homo sapiens GN=LRRN1 PE=1 SV=1	0.0782005	0.519132
ATP-dependent RNA helicase DDX19A OS=Homo sapiens GN=DDX19A PE=1 SV=1	0.0781963	0.462293
Cell adhesion molecule 1 OS=Homo sapiens GN=CADM1 PE=1 SV=2	0.0780458	0.926657
Stathmin-2 OS=Homo sapiens GN=STMN2 PE=1 SV=3	0.0778562	0.733956
Sprouty-related, EVH1 domain-containing protein 3 OS=Homo sapiens GN=SPRED3 PE=2 SV=1	0.0777581	0.524059
Ataxin-3 OS=Homo sapiens GN=ATXN3 PE=1 SV=4	0.0777209	0.437371
Ganglioside-induced differentiation-associated protein 1 OS=Homo sapiens GN=GDAP1 PE=1 SV=3	0.0776916	0.267697
Non-homologous end-joining factor 1 OS=Homo sapiens GN=NHEJ1 PE=1 SV=1	0.0775981	0.483233
39S ribosomal protein L47, mitochondrial OS=Homo sapiens GN=MRPL47 PE=1 SV=2	0.0775949	0.722264
Calsyntenin-2 OS=Homo sapiens GN=CLSTN2 PE=1 SV=2	0.0775866	0.596335
Calcium channel flower homolog OS=Homo sapiens GN=CACFD1 PE=2 SV=1	0.0774886	0.402267
Histone H1.2 OS=Homo sapiens GN=HIST1H1C PE=1 SV=2	0.0774362	0.134094
GrpE protein homolog 1, mitochondrial OS=Homo sapiens GN=GRPEL1 PE=1 SV=2	0.0774025	0.453137
Rap guanine nucleotide exchange factor 5 OS=Homo sapiens GN=RAPGEF5 PE=1 SV=1	0.0773093	0.487884
Methylcrotonoyl-CoA carboxylase subunit alpha, mitochondrial OS=Homo sapiens GN=MCCC1 PE=1 SV=3	0.0769986	1.55777
G protein-regulated inducer of neurite outgrowth 1 OS=Homo sapiens GN=GPRIN1 PE=2 SV=2	0.0769587	0.778551
Oxysterol-binding protein-related protein 1 OS=Homo sapiens GN=OSBPL1A PE=1 SV=2	0.0767679	0.87156
Transcription factor A, mitochondrial OS=Homo sapiens GN=TFAM PE=1 SV=1	0.0766261	0.300079
Complexin-1 OS=Homo sapiens GN=CPLX1 PE=1 SV=1	0.0765586	0.231258
Retinoic acid-induced protein 1 OS=Homo sapiens GN=RAI1 PE=1 SV=2	0.0764674	0.271199
Prefoldin subunit 3 OS=Homo sapiens GN=VBP1 PE=1 SV=3	0.0764289	0.41035
Ras-related protein Rab-22A OS=Homo sapiens GN=RAB22A PE=1 SV=2	0.0763845	0.405283
Mitochondrial import receptor subunit TOM70 OS=Homo sapiens GN=TOMM70A PE=1 SV=1	0.0763795	0.50119
Neuronal acetylcholine receptor subunit alpha-3 OS=Homo sapiens GN=CHRNA3 PE=1 SV=4	0.0762707	0.542242
REST corepressor 1 OS=Homo sapiens GN=RCOR1 PE=1 SV=1	0.0762632	0.754624
Activin receptor type-1B OS=Homo sapiens GN=ACVR1B PE=1 SV=1	0.0762566	1.17837
Ephrin-B1 OS=Homo sapiens GN=EFNB1 PE=1 SV=1	0.0761684	0.507462
Protein kinase C gamma type OS=Homo sapiens GN=PRKCG PE=1 SV=3	0.0761618	0.95577
Serine-rich coiled-coil domain-containing protein 2 OS=Homo sapiens GN=CCSER2 PE=2 SV=2	0.0760659	0.375398
Protein BRICK1 OS=Homo sapiens GN=BRK1 PE=1 SV=1	0.076046	0.172039
Protein BUD31 homolog OS=Homo sapiens GN=BUD31 PE=1 SV=2	0.0759662	0.770396
ADP-ribosylation factor-like protein 15 OS=Homo sapiens GN=ARL15 PE=1 SV=1	0.0758123	0.763685
Haloacid dehalogenase-like hydrolase domain-containing protein 3 OS=Homo sapiens GN=HDHD3 PE=1 SV=1	0.075806	0.548422
ARF GTPase-activating protein GIT1 OS=Homo sapiens GN=GIT1 PE=1 SV=2	0.0757413	1.016
Collagen alpha-4(IV) chain OS=Homo sapiens GN=COL4A4 PE=1 SV=3	0.0756973	0.867508
Potassium channel subfamily K member 10 OS=Homo sapiens GN=KCNK10 PE=1 SV=1	0.0752622	0.650939
Integral membrane protein 2B OS=Homo sapiens GN=ITM2B PE=1 SV=1	0.0751576	0.593219
Proteasome inhibitor PI31 subunit OS=Homo sapiens GN=PSMF1 PE=1 SV=2	0.074981	0.223386
Remodeling and spacing factor 1 OS=Homo sapiens GN=RSF1 PE=1 SV=2	0.0749531	0.25651
Maspardin OS=Homo sapiens GN=SPG21 PE=1 SV=1	0.0746286	1.23474
Deoxyguanosine kinase, mitochondrial OS=Homo sapiens GN=DGUOK PE=1 SV=2	0.0746125	0.168348
Ubiquitin-conjugating enzyme E2 E2 OS=Homo sapiens GN=UBE2E2 PE=1 SV=1	0.0745842	0.240546
Mitochondrial thiamine pyrophosphate carrier OS=Homo sapiens GN=SLC25A19 PE=1 SV=1	0.074449	0.716832
Keratin, type I cytoskeletal 19 OS=Homo sapiens GN=KRT19 PE=1 SV=4	0.0744282	1.04807
ER membrane protein complex subunit 2 OS=Homo sapiens GN=EMC2 PE=1 SV=1	0.0743788	0.572661
BRCA1-A complex subunit RAP80 OS=Homo sapiens GN=UIMC1 PE=1 SV=2	0.0743624	0.708864
Activin receptor type-2A OS=Homo sapiens GN=ACVR2A PE=1 SV=1	0.0741726	1.58201
TraB domain-containing protein OS=Homo sapiens GN=TRABD PE=1 SV=1	0.0741438	0.611035
Speckle-type POZ protein OS=Homo sapiens GN=SPOP PE=1 SV=1	0.0741075	0.542593
Barrier-to-autointegration factor OS=Homo sapiens GN=BANF1 PE=1 SV=1	0.0738163	0.240813
Serine/threonine-protein kinase TAO1 OS=Homo sapiens GN=TAOK1 PE=1 SV=1	0.0737605	1.51907
Coiled-coil domain-containing protein 104 OS=Homo sapiens GN=CCDC104 PE=1 SV=2	0.0737381	0.22195
39S ribosomal protein L50, mitochondrial OS=Homo sapiens GN=MRPL50 PE=1 SV=2	0.0737116	0.287691
Regulation of nuclear pre-mRNA domain-containing protein 1B OS=Homo sapiens GN=RPRD1B PE=1 SV=1	0.0736975	1.41341
Splicing factor 3B subunit 4 OS=Homo sapiens GN=SF3B4 PE=1 SV=1	0.0735809	1.24313
Ubiquitin thioesterase OTU1 OS=Homo sapiens GN=YOD1 PE=1 SV=1	0.0735705	0.549662
Glucosylceramidase OS=Homo sapiens GN=GBA PE=1 SV=3	0.0735442	0.893049
39S ribosomal protein L22, mitochondrial OS=Homo sapiens GN=MRPL22 PE=1 SV=1	0.0734725	0.909779
40S ribosomal protein S19 OS=Homo sapiens GN=RPS19 PE=1 SV=2	0.0734609	0.572782
Cyclin-dependent kinase 5 OS=Homo sapiens GN=CDK5 PE=1 SV=3	0.0734304	0.934931
DCN1-like protein 3 OS=Homo sapiens GN=DCUN1D3 PE=1 SV=1	0.0733709	0.613673
Platelet-activating factor acetylhydrolase IB subunit beta OS=Homo sapiens GN=PAFAH1B2 PE=1 SV=1	0.0733511	0.575085
Iron-sulfur cluster co-chaperone protein HscB, mitochondrial OS=Homo sapiens GN=HSCB PE=1 SV=3	0.0730679	0.767394
Tripartite motif-containing protein 44 OS=Homo sapiens GN=TRIM44 PE=1 SV=1	0.0730013	0.661973
RUN domain-containing protein 3B OS=Homo sapiens GN=RUNDC3B PE=2 SV=1	0.0727292	0.874153
Small nuclear ribonucleoprotein Sm D2 OS=Homo sapiens GN=SNRPD2 PE=1 SV=1	0.0726427	0.652094
Teneurin-1 OS=Homo sapiens GN=TENM1 PE=1 SV=2	0.0726143	0.302689
cAMP-specific 3',5'-cyclic phosphodiesterase 4D OS=Homo sapiens GN=PDE4D PE=1 SV=2	0.0725497	0.326593
F-box only protein 41 OS=Homo sapiens GN=FBXO41 PE=2 SV=5	0.0724987	0.999879
Receptor expression-enhancing protein 2 OS=Homo sapiens GN=REEP2 PE=2 SV=2	0.0724068	0.656595
IST1 homolog OS=Homo sapiens GN=IST1 PE=1 SV=1	0.072198	0.684396
Brefeldin A-inhibited guanine nucleotide-exchange protein 2 OS=Homo sapiens GN=ARFGEF2 PE=1 SV=3	0.0721746	0.242144
Voltage-dependent calcium channel subunit alpha-2/delta-2 OS=Homo sapiens GN=CACNA2D2 PE=1 SV=2	0.0721036	0.557301
Clathrin light chain A OS=Homo sapiens GN=CLTA PE=1 SV=1	0.0720706	0.334623
Semaphorin-4D OS=Homo sapiens GN=SEMA4D PE=1 SV=1	0.072065	0.80718
Fumarylacetoacetase OS=Homo sapiens GN=FAH PE=1 SV=2	0.0719696	0.53533
Fatty-acid amide hydrolase 1 OS=Homo sapiens GN=FAAH PE=1 SV=2	0.0718944	0.295976
Bis(5'-nucleosyl)-tetraphosphatase [asymmetrical] OS=Homo sapiens GN=NUDT2 PE=1 SV=3	0.0718637	0.328799
Striatin-3 OS=Homo sapiens GN=STRN3 PE=1 SV=3	0.0717417	0.426301
Ubiquitin carboxyl-terminal hydrolase 30 OS=Homo sapiens GN=USP30 PE=1 SV=1	0.0717	0.327259
Cep170-like protein OS=Homo sapiens GN=CEP170P1 PE=5 SV=2	0.0715584	0.636146
Required for meiotic nuclear division protein 1 homolog OS=Homo sapiens GN=RMND1 PE=1 SV=2	0.0714231	0.561104
ATP-dependent RNA helicase DDX39A OS=Homo sapiens GN=DDX39A PE=1 SV=2	0.0712508	0.670799
Coiled-coil domain-containing protein 71 OS=Homo sapiens GN=CCDC71 PE=2 SV=3	0.0711796	0.377684
Transmembrane 9 superfamily member 3 OS=Homo sapiens GN=TM9SF3 PE=1 SV=2	0.0710997	0.354743
AP-4 complex subunit beta-1 OS=Homo sapiens GN=AP4B1 PE=1 SV=2	0.0710108	0.505999
Integrin alpha-3 OS=Homo sapiens GN=ITGA3 PE=1 SV=5	0.0709752	0.929387
Glutathione peroxidase 1 OS=Homo sapiens GN=GPX1 PE=1 SV=4	0.0708782	0.504706
Lysine-specific demethylase 3A OS=Homo sapiens GN=KDM3A PE=1 SV=4	0.0707912	0.295603
MAP kinase-activated protein kinase 2 OS=Homo sapiens GN=MAPKAPK2 PE=1 SV=1	0.0707357	0.871442
Cytochrome b-c1 complex subunit 7 OS=Homo sapiens GN=UQCRB PE=1 SV=2	0.0706725	0.160734
Ganglioside-induced differentiation-associated protein 2 OS=Homo sapiens GN=GDAP2 PE=2 SV=1	0.0705822	0.768901
Uncharacterized membrane protein C1orf95 OS=Homo sapiens GN=C1orf95 PE=2 SV=1	0.0705722	0.614471
Etoposide-induced protein 2.4 homolog OS=Homo sapiens GN=EI24 PE=1 SV=4	0.0705448	0.374902
Mitochondrial import inner membrane translocase subunit TIM16 OS=Homo sapiens GN=PAM16 PE=1 SV=2	0.0703434	0.304985
Uncharacterized protein C18orf8 OS=Homo sapiens GN=C18orf8 PE=2 SV=2	0.0703115	0.787583
V-type proton ATPase 116 kDa subunit a isoform 1 OS=Homo sapiens GN=ATP6V0A1 PE=2 SV=3	0.0701416	1.35879
Protein MANBAL OS=Homo sapiens GN=MANBAL PE=1 SV=1	0.0700562	0.31476
Growth hormone-inducible transmembrane protein OS=Homo sapiens GN=GHITM PE=1 SV=2	0.0700382	0.657771
SID1 transmembrane family member 2 OS=Homo sapiens GN=SIDT2 PE=1 SV=2	0.0700109	1.17372
60S ribosomal protein L39 OS=Homo sapiens GN=RPL39 PE=1 SV=2	0.069954	0.416699
IQ domain-containing protein E OS=Homo sapiens GN=IQCE PE=1 SV=2	0.0698873	0.597935
Sarcolemmal membrane-associated protein OS=Homo sapiens GN=SLMAP PE=1 SV=1	0.0698432	1.78247
Zinc finger matrin-type protein 5 OS=Homo sapiens GN=ZMAT5 PE=1 SV=1	0.0698305	0.850485
U1 small nuclear ribonucleoprotein A OS=Homo sapiens GN=SNRPA PE=1 SV=3	0.069723	0.787566
G protein-regulated inducer of neurite outgrowth 3 OS=Homo sapiens GN=GPRIN3 PE=2 SV=2	0.0696534	0.532717
Protein RUFY3 OS=Homo sapiens GN=RUFY3 PE=1 SV=1	0.0695854	1.03868
Guanine nucleotide-binding protein subunit alpha-12 OS=Homo sapiens GN=GNA12 PE=1 SV=4	0.0695163	1.57602
Syntaphilin OS=Homo sapiens GN=SNPH PE=1 SV=2	0.0694898	0.689619
WD repeat-containing protein 19 OS=Homo sapiens GN=WDR19 PE=1 SV=2	0.0694712	1.10693
FXYD domain-containing ion transport regulator 7 OS=Homo sapiens GN=FXYD7 PE=2 SV=1	0.0694161	0.209551
Ceramide synthase 4 OS=Homo sapiens GN=CERS4 PE=1 SV=2	0.0692772	0.202613
pre-rRNA processing protein FTSJ3 OS=Homo sapiens GN=FTSJ3 PE=1 SV=2	0.0692643	0.435929
Zinc finger and BTB domain-containing protein 46 OS=Homo sapiens GN=ZBTB46 PE=2 SV=2	0.0691869	0.429948
Nicastrin OS=Homo sapiens GN=NCSTN PE=1 SV=2	0.0691346	1.21069
Malonyl-CoA-acyl carrier protein transacylase, mitochondrial OS=Homo sapiens GN=MCAT PE=1 SV=2	0.06912	0.530742
SHC-transforming protein 3 OS=Homo sapiens GN=SHC3 PE=1 SV=1	0.069111	0.415564
5-azacytidine-induced protein 1 OS=Homo sapiens GN=AZI1 PE=1 SV=3	0.0690773	0.501193
Alpha-2,8-sialyltransferase 8B OS=Homo sapiens GN=ST8SIA2 PE=2 SV=1	0.0690241	0.537259
SH3 domain-binding glutamic acid-rich-like protein OS=Homo sapiens GN=SH3BGRL PE=1 SV=1	0.0689512	0.252682
28S ribosomal protein S6, mitochondrial OS=Homo sapiens GN=MRPS6 PE=1 SV=3	0.0689209	0.273125
Synaptosomal-associated protein 25 OS=Homo sapiens GN=SNAP25 PE=1 SV=1	0.0688953	0.913371
Apolipoprotein O OS=Homo sapiens GN=APOO PE=1 SV=1	0.0688078	0.47416
60S ribosomal protein L32 OS=Homo sapiens GN=RPL32 PE=1 SV=2	0.0687673	0.454672
Mitogen-activated protein kinase 14 OS=Homo sapiens GN=MAPK14 PE=1 SV=3	0.068645	0.150474
SUN domain-containing ossification factor OS=Homo sapiens GN=SUCO PE=1 SV=1	0.0685294	0.548714
VPS10 domain-containing receptor SorCS2 OS=Homo sapiens GN=SORCS2 PE=1 SV=3	0.0684892	0.817954
Phosphatidate cytidylyltransferase 2 OS=Homo sapiens GN=CDS2 PE=1 SV=1	0.0683592	0.740871
SAFB-like transcription modulator OS=Homo sapiens GN=SLTM PE=1 SV=2	0.0683318	0.298649
NF-kappa-B inhibitor epsilon OS=Homo sapiens GN=NFKBIE PE=1 SV=3	0.0682583	0.637648
Rabphilin-3A OS=Homo sapiens GN=RPH3A PE=1 SV=1	0.0681806	0.792419
Probable phospholipid-transporting ATPase IIA OS=Homo sapiens GN=ATP9A PE=1 SV=3	0.0681027	0.5537
TBC1 domain family member 12 OS=Homo sapiens GN=TBC1D12 PE=1 SV=3	0.0679544	0.375636
FAS-associated factor 2 OS=Homo sapiens GN=FAF2 PE=1 SV=2	0.0678512	0.670972
Coiled-coil domain-containing protein 167 OS=Homo sapiens GN=CCDC167 PE=1 SV=2	0.0677724	0.505118
GDP-fucose transporter 1 OS=Homo sapiens GN=SLC35C1 PE=1 SV=1	0.0676957	0.694674
Histidine triad nucleotide-binding protein 2, mitochondrial OS=Homo sapiens GN=HINT2 PE=1 SV=1	0.0676669	0.328705
Protein Red OS=Homo sapiens GN=IK PE=1 SV=3	0.0675873	0.43393
Deubiquitinating protein VCIP135 OS=Homo sapiens GN=VCPIP1 PE=1 SV=2	0.0675743	1.08724
Protein SOGA3 OS=Homo sapiens GN=SOGA3 PE=2 SV=1	0.067573	1.31295
Cyclin-dependent kinase inhibitor 1B OS=Homo sapiens GN=CDKN1B PE=1 SV=1	0.0673686	0.369104
E3 ubiquitin-protein ligase MGRN1 OS=Homo sapiens GN=MGRN1 PE=1 SV=2	0.0672957	0.425854
FAS-associated factor 1 OS=Homo sapiens GN=FAF1 PE=1 SV=2	0.0672616	0.653441
Uncharacterized protein C9orf142 OS=Homo sapiens GN=C9orf142 PE=1 SV=2	0.0671472	0.930888
RUN and FYVE domain-containing protein 2 OS=Homo sapiens GN=RUFY2 PE=1 SV=2	0.0670874	1.18901
Alpha-2A adrenergic receptor OS=Homo sapiens GN=ADRA2A PE=1 SV=3	0.0670354	0.496064
Acylamino-acid-releasing enzyme OS=Homo sapiens GN=APEH PE=1 SV=4	0.0669386	0.778354
39S ribosomal protein L44, mitochondrial OS=Homo sapiens GN=MRPL44 PE=1 SV=1	0.0668554	0.448821
Histone H2A type 1-B/E OS=Homo sapiens GN=HIST1H2AB PE=1 SV=2	0.0668414	0.401501
RELT-like protein 1 OS=Homo sapiens GN=RELL1 PE=1 SV=1	0.0665954	0.451077
ADP-ribosylation factor GTPase-activating protein 2 OS=Homo sapiens GN=ARFGAP2 PE=1 SV=1	0.066578	0.654935
Cytospin-A OS=Homo sapiens GN=SPECC1L PE=1 SV=2	0.066556	1.99455
Heterochromatin protein 1-binding protein 3 OS=Homo sapiens GN=HP1BP3 PE=1 SV=1	0.0665227	0.233687
Cathepsin L2 OS=Homo sapiens GN=CTSV PE=1 SV=2	0.066489	0.607941
Telomeric repeat-binding factor 1 OS=Homo sapiens GN=TERF1 PE=1 SV=3	0.0662699	0.72388
Ras-related GTP-binding protein C OS=Homo sapiens GN=RRAGC PE=1 SV=1	0.066236	0.535086
Plexin-A1 OS=Homo sapiens GN=PLXNA1 PE=1 SV=3	0.0660965	2.25223
Protein FAM65A OS=Homo sapiens GN=FAM65A PE=1 SV=1	0.0660755	0.669868
Transmembrane protein 263 OS=Homo sapiens GN=TMEM263 PE=1 SV=1	0.0660471	0.514756
Ras-related protein Rab-23 OS=Homo sapiens GN=RAB23 PE=1 SV=1	0.0659662	0.54662
High mobility group protein 20A OS=Homo sapiens GN=HMG20A PE=1 SV=1	0.0659415	0.594594
Zinc finger protein with KRAB and SCAN domains 4 OS=Homo sapiens GN=ZKSCAN4 PE=1 SV=1	0.0659156	0.64164
Myc-associated zinc finger protein OS=Homo sapiens GN=MAZ PE=1 SV=1	0.0655929	0.526611
Origin recognition complex subunit 2 OS=Homo sapiens GN=ORC2 PE=1 SV=2	0.0654988	0.331136
[3-methyl-2-oxobutanoate dehydrogenase [lipoamide]] kinase, mitochondrial OS=Homo sapiens GN=BCKDK PE=1 SV=2	0.0654496	0.341687
Charged multivesicular body protein 3 OS=Homo sapiens GN=CHMP3 PE=1 SV=3	0.0654306	0.545565
SNF-related serine/threonine-protein kinase OS=Homo sapiens GN=SNRK PE=1 SV=2	0.0654086	0.265553
Gamma-aminobutyric acid receptor-associated protein-like 2 OS=Homo sapiens GN=GABARAPL2 PE=1 SV=1	0.0654066	0.863806
Malignant fibrous histiocytoma-amplified sequence 1 OS=Homo sapiens GN=MFHAS1 PE=1 SV=2	0.0653541	0.110868
Paralemmin-2 OS=Homo sapiens GN=PALM2 PE=2 SV=3	0.0653051	0.470223
Cytoplasmic polyadenylation element-binding protein 3 OS=Homo sapiens GN=CPEB3 PE=1 SV=2	0.0652936	0.858533
Dapper homolog 3 OS=Homo sapiens GN=DACT3 PE=1 SV=2	0.065273	0.597201
Protein S100-A13 OS=Homo sapiens GN=S100A13 PE=1 SV=1	0.0652432	0.205462
NADH dehydrogenase [ubiquinone] 1 alpha subcomplex assembly factor 4 OS=Homo sapiens GN=NDUFAF4 PE=1 SV=1	0.0651914	0.379128
Translationally-controlled tumor protein OS=Homo sapiens GN=TPT1 PE=1 SV=1	0.0651843	0.475875
Proton-associated sugar transporter A OS=Homo sapiens GN=SLC45A1 PE=2 SV=4	0.0650297	0.545938
Neuronal growth regulator 1 OS=Homo sapiens GN=NEGR1 PE=1 SV=3	0.0650068	0.334383
Spermatogenesis-defective protein 39 homolog OS=Homo sapiens GN=VIPAS39 PE=1 SV=1	0.0649358	0.578604
28S ribosomal protein S36, mitochondrial OS=Homo sapiens GN=MRPS36 PE=1 SV=2	0.0648696	0.436459
Type I inositol 1,4,5-trisphosphate 5-phosphatase OS=Homo sapiens GN=INPP5A PE=1 SV=1	0.0648591	0.306134
Voltage-dependent L-type calcium channel subunit alpha-1C OS=Homo sapiens GN=CACNA1C PE=1 SV=4	0.0648469	1.07741
UPF0668 protein C10orf76 OS=Homo sapiens GN=C10orf76 PE=2 SV=1	0.0648108	0.346154
Protein dpy-30 homolog OS=Homo sapiens GN=DPY30 PE=1 SV=1	0.064795	0.381858
GRAM domain-containing protein 4 OS=Homo sapiens GN=GRAMD4 PE=1 SV=1	0.0646686	0.796846
Wiskott-Aldrich syndrome protein family member 2 OS=Homo sapiens GN=WASF2 PE=1 SV=3	0.0646191	0.649264
Protein canopy homolog 3 OS=Homo sapiens GN=CNPY3 PE=1 SV=1	0.0646145	0.67226
Proteasome activator complex subunit 1 OS=Homo sapiens GN=PSME1 PE=1 SV=1	0.064585	0.346119
Pleckstrin homology domain-containing family M member 3 OS=Homo sapiens GN=PLEKHM3 PE=2 SV=2	0.0645458	0.252526
Lipid phosphate phosphatase-related protein type 1 OS=Homo sapiens GN=LPPR1 PE=2 SV=1	0.0645277	0.573123
Protein-glutamine gamma-glutamyltransferase E OS=Homo sapiens GN=TGM3 PE=1 SV=4	0.0644935	0.214513
Ceramide synthase 1 OS=Homo sapiens GN=CERS1 PE=1 SV=1	0.0643971	0.282071
Tubulin-specific chaperone A OS=Homo sapiens GN=TBCA PE=1 SV=3	0.0643358	0.136002
C2 domain-containing protein 2-like OS=Homo sapiens GN=C2CD2L PE=1 SV=3	0.0643212	0.878333
Glucosamine-6-phosphate isomerase 1 OS=Homo sapiens GN=GNPDA1 PE=1 SV=1	0.0642978	0.4289
PHD finger protein 21A OS=Homo sapiens GN=PHF21A PE=1 SV=1	0.0641739	0.108373
GRIP1-associated protein 1 OS=Homo sapiens GN=GRIPAP1 PE=1 SV=1	0.0640491	0.759102
Calcineurin B homologous protein 1 OS=Homo sapiens GN=CHP1 PE=1 SV=3	0.064034	0.363959
Small EDRK-rich factor 2 OS=Homo sapiens GN=SERF2 PE=1 SV=1	0.0640297	0.301583
Lysine-specific demethylase PHF2 OS=Homo sapiens GN=PHF2 PE=1 SV=4	0.0639975	0.35385
Paraplegin OS=Homo sapiens GN=SPG7 PE=1 SV=2	0.0639867	0.504503
Williams-Beuren syndrome chromosomal region 16 protein OS=Homo sapiens GN=WBSCR16 PE=1 SV=2	0.0639227	0.440914
Cytochrome c oxidase subunit 4 isoform 1, mitochondrial OS=Homo sapiens GN=COX4I1 PE=1 SV=1	0.0638489	0.535969
Mitochondrial fission factor OS=Homo sapiens GN=MFF PE=1 SV=1	0.063834	0.419765
Prefoldin subunit 4 OS=Homo sapiens GN=PFDN4 PE=1 SV=1	0.0637432	0.140599
Spectrin alpha chain, non-erythrocytic 1 OS=Homo sapiens GN=SPTAN1 PE=1 SV=3	0.0637136	1.18542
Thymocyte nuclear protein 1 OS=Homo sapiens GN=THYN1 PE=1 SV=1	0.0636614	0.306125
EVI5-like protein OS=Homo sapiens GN=EVI5L PE=1 SV=1	0.063614	0.583816
BET1-like protein OS=Homo sapiens GN=BET1L PE=1 SV=1	0.0635399	0.329718
Acyl-coenzyme A thioesterase 8 OS=Homo sapiens GN=ACOT8 PE=1 SV=1	0.0635342	0.704157
Ephrin-B3 OS=Homo sapiens GN=EFNB3 PE=1 SV=1	0.0634952	0.44181
Regulator of microtubule dynamics protein 1 OS=Homo sapiens GN=RMDN1 PE=1 SV=1	0.0634584	0.255246
U8 snoRNA-decapping enzyme OS=Homo sapiens GN=NUDT16 PE=1 SV=2	0.0634555	0.211298
Ankyrin repeat and LEM domain-containing protein 2 OS=Homo sapiens GN=ANKLE2 PE=1 SV=4	0.0632175	0.263741
14-3-3 protein epsilon OS=Homo sapiens GN=YWHAE PE=1 SV=1	0.0632102	0.381575
Charged multivesicular body protein 1b OS=Homo sapiens GN=CHMP1B PE=1 SV=1	0.0631307	0.312792
Torsin-1A-interacting protein 2 OS=Homo sapiens GN=TOR1AIP2 PE=1 SV=1	0.0630989	0.491431
Hippocalcin-like protein 4 OS=Homo sapiens GN=HPCAL4 PE=2 SV=3	0.062997	0.461973
Methyltransferase-like protein 5 OS=Homo sapiens GN=METTL5 PE=1 SV=1	0.0629175	0.70742
S-phase kinase-associated protein 1 OS=Homo sapiens GN=SKP1 PE=1 SV=2	0.0629076	0.487839
Programmed cell death protein 4 OS=Homo sapiens GN=PDCD4 PE=1 SV=2	0.062878	0.745096
PRKCA-binding protein OS=Homo sapiens GN=PICK1 PE=1 SV=2	0.0628661	0.59574
Mucin-like protein 1 OS=Homo sapiens GN=MUCL1 PE=1 SV=1	0.0628336	0.0211331
HCLS1-binding protein 3 OS=Homo sapiens GN=HS1BP3 PE=1 SV=1	0.0628089	0.616036
Probable phospholipid-transporting ATPase IG OS=Homo sapiens GN=ATP11C PE=1 SV=3	0.062808	0.811766
Syndecan-1 OS=Homo sapiens GN=SDC1 PE=1 SV=3	0.0627322	0.310618
Histone-lysine N-methyltransferase setd3 OS=Homo sapiens GN=SETD3 PE=1 SV=1	0.0626698	0.376516
Probable UDP-sugar transporter protein SLC35A5 OS=Homo sapiens GN=SLC35A5 PE=1 SV=2	0.0625352	0.554088
Zinc transporter ZIP10 OS=Homo sapiens GN=SLC39A10 PE=1 SV=2	0.0624896	0.20853
Protein FAM114A2 OS=Homo sapiens GN=FAM114A2 PE=1 SV=4	0.0624748	0.970593
Transforming growth factor-beta receptor-associated protein 1 OS=Homo sapiens GN=TGFBRAP1 PE=1 SV=1	0.0623972	0.26444
Metastasis suppressor protein 1 OS=Homo sapiens GN=MTSS1 PE=1 SV=2	0.0622604	0.325541
Apoptotic chromatin condensation inducer in the nucleus OS=Homo sapiens GN=ACIN1 PE=1 SV=2	0.0622602	0.290461
Myotubularin-related protein 6 OS=Homo sapiens GN=MTMR6 PE=1 SV=3	0.0622298	1.09591
Glycerol kinase OS=Homo sapiens GN=GK PE=1 SV=3	0.0622186	0.444498
Mimitin, mitochondrial OS=Homo sapiens GN=NDUFAF2 PE=1 SV=1	0.0621547	0.377726
Proteasome subunit beta type-3 OS=Homo sapiens GN=PSMB3 PE=1 SV=2	0.0621465	0.584056
Zinc finger CCCH domain-containing protein 8 OS=Homo sapiens GN=ZC3H8 PE=1 SV=2	0.0621025	0.280635
Kit ligand OS=Homo sapiens GN=KITLG PE=1 SV=1	0.0620306	0.246747
Protein unc-45 homolog A OS=Homo sapiens GN=UNC45A PE=1 SV=1	0.0620188	0.317845
Protein NipSnap homolog 2 OS=Homo sapiens GN=GBAS PE=1 SV=1	0.0620132	0.751798
COP9 signalosome complex subunit 7b OS=Homo sapiens GN=COPS7B PE=1 SV=1	0.0620124	0.219164
Msx2-interacting protein OS=Homo sapiens GN=SPEN PE=1 SV=1	0.0620024	0.554518
Beclin-1 OS=Homo sapiens GN=BECN1 PE=1 SV=2	0.0619243	0.516065
Arylsulfatase K OS=Homo sapiens GN=ARSK PE=1 SV=1	0.0619082	0.338765
ADP-ribosylation factor-like protein 10 OS=Homo sapiens GN=ARL10 PE=2 SV=1	0.0618905	0.260604
Ral GTPase-activating protein subunit alpha-1 OS=Homo sapiens GN=RALGAPA1 PE=1 SV=1	0.0618771	0.542349
Mitochondrial import inner membrane translocase subunit TIM44 OS=Homo sapiens GN=TIMM44 PE=1 SV=2	0.0618552	0.460383
Death-associated protein 1 OS=Homo sapiens GN=DAP PE=1 SV=3	0.0617791	0.50726
BTB/POZ domain-containing protein KCTD16 OS=Homo sapiens GN=KCTD16 PE=2 SV=1	0.0617147	0.207769
Signal transducer and activator of transcription 5B OS=Homo sapiens GN=STAT5B PE=1 SV=2	0.06162	0.51248
Charged multivesicular body protein 5 OS=Homo sapiens GN=CHMP5 PE=1 SV=1	0.0615948	0.15337
Synapsin-2 OS=Homo sapiens GN=SYN2 PE=1 SV=3	0.0615375	0.676619
Protein Shroom2 OS=Homo sapiens GN=SHROOM2 PE=1 SV=1	0.0615199	0.7946
Serine/threonine-protein phosphatase 2A 56 kDa regulatory subunit delta isoform OS=Homo sapiens GN=PPP2R5D PE=1 SV=1	0.0613894	0.615021
Transcription factor E3 OS=Homo sapiens GN=TFE3 PE=1 SV=4	0.0613522	0.247551
UPF0769 protein C21orf59 OS=Homo sapiens GN=C21orf59 PE=1 SV=1	0.0613452	0.0827752
Persulfide dioxygenase ETHE1, mitochondrial OS=Homo sapiens GN=ETHE1 PE=1 SV=2	0.061343	0.409881
Mitogen-activated protein kinase kinase kinase 13 OS=Homo sapiens GN=MAP3K13 PE=1 SV=1	0.0612776	0.406596
PDZ domain-containing protein 11 OS=Homo sapiens GN=PDZD11 PE=1 SV=2	0.0610947	0.262707
Rab GTPase-activating protein 1-like OS=Homo sapiens GN=RABGAP1L PE=1 SV=1	0.0610516	0.517984
DnaJ homolog subfamily B member 1 OS=Homo sapiens GN=DNAJB1 PE=1 SV=4	0.0610279	1.66915
Leucine-rich repeat-containing protein 16B OS=Homo sapiens GN=LRRC16B PE=2 SV=2	0.0609639	1.07175
LisH domain and HEAT repeat-containing protein KIAA1468 OS=Homo sapiens GN=KIAA1468 PE=1 SV=2	0.0609529	0.529031
Cytochrome b-c1 complex subunit 9 OS=Homo sapiens GN=UQCR10 PE=1 SV=3	0.0609438	0.178732
Importin-11 OS=Homo sapiens GN=IPO11 PE=1 SV=1	0.0608419	0.453215
Phosphoribosyl pyrophosphate synthase-associated protein 2 OS=Homo sapiens GN=PRPSAP2 PE=1 SV=1	0.0608399	0.892671
Lymphocyte antigen 6H OS=Homo sapiens GN=LY6H PE=2 SV=1	0.0608026	0.312133
Coiled-coil domain-containing protein R3HCC1L OS=Homo sapiens GN=R3HCC1L PE=1 SV=2	0.0608022	0.381254
Protein-tyrosine sulfotransferase 1 OS=Homo sapiens GN=TPST1 PE=2 SV=1	0.0607001	0.372152
Transmembrane protein 59-like OS=Homo sapiens GN=TMEM59L PE=2 SV=1	0.0605689	0.366613
Phosphatase and actin regulator 1 OS=Homo sapiens GN=PHACTR1 PE=2 SV=3	0.0605228	0.495927
Transcription factor Sp4 OS=Homo sapiens GN=SP4 PE=1 SV=2	0.0605105	0.482475
Sodium channel protein type 4 subunit alpha OS=Homo sapiens GN=SCN4A PE=1 SV=4	0.0604541	0.38092
Glycolipid transfer protein OS=Homo sapiens GN=GLTP PE=1 SV=3	0.0603338	0.28614
Synaptosomal-associated protein 47 OS=Homo sapiens GN=SNAP47 PE=1 SV=3	0.0602656	0.420143
Uncharacterized protein C10orf12 OS=Homo sapiens GN=C10orf12 PE=1 SV=1	0.0602477	0.351579
Mucolipin-1 OS=Homo sapiens GN=MCOLN1 PE=1 SV=1	0.0601877	0.291291
Exocyst complex component 7 OS=Homo sapiens GN=EXOC7 PE=1 SV=3	0.0601837	0.505297
High mobility group protein HMGI-C OS=Homo sapiens GN=HMGA2 PE=1 SV=1	0.0601625	0.376547
Helicase-like transcription factor OS=Homo sapiens GN=HLTF PE=1 SV=2	0.0601512	0.433846
Max-interacting protein 1 OS=Homo sapiens GN=MXI1 PE=1 SV=2	0.0601157	0.104547
Kelch-like ECH-associated protein 1 OS=Homo sapiens GN=KEAP1 PE=1 SV=2	0.0600904	0.262021
NEDD8-conjugating enzyme UBE2F OS=Homo sapiens GN=UBE2F PE=1 SV=1	0.0600229	0.755282
Syndecan-2 OS=Homo sapiens GN=SDC2 PE=1 SV=2	0.0599713	0.300731
Integrator complex subunit 4 OS=Homo sapiens GN=INTS4 PE=1 SV=2	0.0599591	0.392692
Mitochondrial import inner membrane translocase subunit TIM14 OS=Homo sapiens GN=DNAJC19 PE=1 SV=3	0.0598795	0.258282
Protein FAM171A1 OS=Homo sapiens GN=FAM171A1 PE=1 SV=1	0.0598406	0.527609
H(+)/Cl(-) exchange transporter 5 OS=Homo sapiens GN=CLCN5 PE=1 SV=1	0.0598307	0.813776
Probable palmitoyltransferase ZDHHC14 OS=Homo sapiens GN=ZDHHC14 PE=1 SV=1	0.0598106	0.547187
6.8 kDa mitochondrial proteolipid OS=Homo sapiens GN=MP68 PE=1 SV=1	0.0597715	0.377681
Protein lin-7 homolog B OS=Homo sapiens GN=LIN7B PE=1 SV=1	0.0597551	0.481958
Cytochrome b-c1 complex subunit 6, mitochondrial OS=Homo sapiens GN=UQCRH PE=1 SV=2	0.0595661	0.198527
Reticulon-4 OS=Homo sapiens GN=RTN4 PE=1 SV=2	0.0595216	1.02576
Angio-associated migratory cell protein OS=Homo sapiens GN=AAMP PE=1 SV=2	0.059458	0.423272
Hornerin OS=Homo sapiens GN=HRNR PE=1 SV=2	0.0594408	0.186862
Fat storage-inducing transmembrane protein 2 OS=Homo sapiens GN=FITM2 PE=2 SV=1	0.0593191	0.271705
Non-lysosomal glucosylceramidase OS=Homo sapiens GN=GBA2 PE=1 SV=2	0.0593015	0.451731
Cholesterol 24-hydroxylase OS=Homo sapiens GN=CYP46A1 PE=1 SV=1	0.0593005	0.312505
Glycosyltransferase 8 domain-containing protein 1 OS=Homo sapiens GN=GLT8D1 PE=1 SV=2	0.0591892	0.7536
Rab11 family-interacting protein 2 OS=Homo sapiens GN=RAB11FIP2 PE=1 SV=1	0.0591558	0.373922
Coronin-7 OS=Homo sapiens GN=CORO7 PE=1 SV=2	0.059118	1.11854
Ubiquitin carboxyl-terminal hydrolase 31 OS=Homo sapiens GN=USP31 PE=2 SV=2	0.0589867	0.486046
Monoacylglycerol lipase ABHD6 OS=Homo sapiens GN=ABHD6 PE=2 SV=1	0.0589767	0.391823
Transmembrane and ubiquitin-like domain-containing protein 1 OS=Homo sapiens GN=TMUB1 PE=1 SV=1	0.0589416	0.680466
Zinc-binding alcohol dehydrogenase domain-containing protein 2 OS=Homo sapiens GN=ZADH2 PE=1 SV=1	0.058883	0.678895
PILR alpha-associated neural protein OS=Homo sapiens GN=PIANP PE=2 SV=1	0.0588661	0.413442
Serine protease HTRA2, mitochondrial OS=Homo sapiens GN=HTRA2 PE=1 SV=2	0.0586213	0.574193
Cytochrome c oxidase assembly factor 1 homolog OS=Homo sapiens GN=COA1 PE=1 SV=1	0.0583849	0.31425
Isoprenoid synthase domain-containing protein OS=Homo sapiens GN=ISPD PE=1 SV=2	0.0583697	0.27981
Glucose-fructose oxidoreductase domain-containing protein 1 OS=Homo sapiens GN=GFOD1 PE=1 SV=1	0.0583574	0.326874
Kinase suppressor of Ras 2 OS=Homo sapiens GN=KSR2 PE=1 SV=2	0.0582433	0.359047
Keratin, type II cytoskeletal 72 OS=Homo sapiens GN=KRT72 PE=1 SV=2	0.058243	0.134504
UAP56-interacting factor OS=Homo sapiens GN=FYTTD1 PE=1 SV=3	0.0582101	0.435957
Anaphase-promoting complex subunit 4 OS=Homo sapiens GN=ANAPC4 PE=1 SV=2	0.0581704	0.376477
Protein lin-9 homolog OS=Homo sapiens GN=LIN9 PE=1 SV=1	0.0581522	0.486269
TELO2-interacting protein 1 homolog OS=Homo sapiens GN=TTI1 PE=1 SV=3	0.0579197	0.26372
3-hydroxymethyl-3-methylglutaryl-CoA lyase, cytoplasmic OS=Homo sapiens GN=HMGCLL1 PE=1 SV=3	0.0576967	0.626682
ATPase family AAA domain-containing protein 3A OS=Homo sapiens GN=ATAD3A PE=1 SV=2	0.0576965	0.438392
Bcl10-interacting CARD protein OS=Homo sapiens GN=C9orf89 PE=1 SV=1	0.0576506	0.223842
2-methoxy-6-polyprenyl-1,4-benzoquinol methylase, mitochondrial OS=Homo sapiens GN=COQ5 PE=1 SV=2	0.057633	0.244905
Alpha-soluble NSF attachment protein OS=Homo sapiens GN=NAPA PE=1 SV=3	0.0574736	0.337619
Serine/threonine-protein kinase Nek9 OS=Homo sapiens GN=NEK9 PE=1 SV=2	0.0573884	0.64506
ERC protein 2 OS=Homo sapiens GN=ERC2 PE=1 SV=3	0.0572693	0.568805
Neutral cholesterol ester hydrolase 1 OS=Homo sapiens GN=NCEH1 PE=1 SV=3	0.0572188	0.320739
Mesencephalic astrocyte-derived neurotrophic factor OS=Homo sapiens GN=MANF PE=1 SV=3	0.057196	0.247683
Ubiquitin carboxyl-terminal hydrolase 25 OS=Homo sapiens GN=USP25 PE=1 SV=4	0.0571829	0.632971
LIM domain and actin-binding protein 1 OS=Homo sapiens GN=LIMA1 PE=1 SV=1	0.0571762	0.669174
Acyl-CoA-binding protein OS=Homo sapiens GN=DBI PE=1 SV=2	0.0570776	0.220742
Protein PRRC2A OS=Homo sapiens GN=PRRC2A PE=1 SV=3	0.0570559	0.634805
tRNA (guanine(26)-N(2))-dimethyltransferase OS=Homo sapiens GN=TRMT1 PE=1 SV=1	0.0570238	0.229563
Mitochondrial import receptor subunit TOM34 OS=Homo sapiens GN=TOMM34 PE=1 SV=2	0.0570218	0.671773
E3 ubiquitin-protein ligase E3D OS=Homo sapiens GN=UBE3D PE=1 SV=2	0.056924	0.952092
XK-related protein 7 OS=Homo sapiens GN=XKR7 PE=2 SV=1	0.0569214	0.444177
Transmembrane protein 35 OS=Homo sapiens GN=TMEM35 PE=2 SV=2	0.0569108	0.317676
Zinc phosphodiesterase ELAC protein 1 OS=Homo sapiens GN=ELAC1 PE=1 SV=2	0.0567965	0.53495
LanC-like protein 1 OS=Homo sapiens GN=LANCL1 PE=1 SV=1	0.0567652	0.501103
ATP synthase subunit e, mitochondrial OS=Homo sapiens GN=ATP5I PE=1 SV=2	0.0565622	0.268691
Hydroxysteroid dehydrogenase-like protein 2 OS=Homo sapiens GN=HSDL2 PE=1 SV=1	0.0565536	0.474801
F-box only protein 21 OS=Homo sapiens GN=FBXO21 PE=2 SV=2	0.0565518	0.279556
Bromodomain adjacent to zinc finger domain protein 1A OS=Homo sapiens GN=BAZ1A PE=1 SV=2	0.0565425	0.233116
MAM domain-containing glycosylphosphatidylinositol anchor protein 1 OS=Homo sapiens GN=MDGA1 PE=1 SV=1	0.0564652	0.572015
Voltage-dependent anion-selective channel protein 1 OS=Homo sapiens GN=VDAC1 PE=1 SV=2	0.0563971	0.820263
Actin-related protein 8 OS=Homo sapiens GN=ACTR8 PE=1 SV=2	0.0563475	0.295239
THUMP domain-containing protein 3 OS=Homo sapiens GN=THUMPD3 PE=1 SV=1	0.0563254	0.696328
Protein FAM136A OS=Homo sapiens GN=FAM136A PE=1 SV=1	0.0563208	0.278583
Transforming protein RhoA OS=Homo sapiens GN=RHOA PE=1 SV=1	0.0563051	0.26438
Acyl-CoA dehydrogenase family member 9, mitochondrial OS=Homo sapiens GN=ACAD9 PE=1 SV=1	0.0562596	0.604253
N-alpha-acetyltransferase 30 OS=Homo sapiens GN=NAA30 PE=1 SV=1	0.0562344	0.486366
Transcriptional activator protein Pur-alpha OS=Homo sapiens GN=PURA PE=1 SV=2	0.0562146	0.649989
Acyl-protein thioesterase 2 OS=Homo sapiens GN=LYPLA2 PE=1 SV=1	0.0562112	0.344898
Sodium/potassium-transporting ATPase subunit beta-3 OS=Homo sapiens GN=ATP1B3 PE=1 SV=1	0.0561921	0.259556
BET1 homolog OS=Homo sapiens GN=BET1 PE=1 SV=1	0.0561007	0.568763
Uncharacterized protein C1orf198 OS=Homo sapiens GN=C1orf198 PE=1 SV=1	0.0560889	0.37716
Zinc finger protein 292 OS=Homo sapiens GN=ZNF292 PE=1 SV=3	0.0560217	0.302516
Serpin B8 OS=Homo sapiens GN=SERPINB8 PE=1 SV=2	0.0560134	0.735473
Regulator of nonsense transcripts 2 OS=Homo sapiens GN=UPF2 PE=1 SV=1	0.0559041	1.4053
GTP-binding protein Rheb OS=Homo sapiens GN=RHEB PE=1 SV=1	0.0557731	0.20507
Numb-like protein OS=Homo sapiens GN=NUMBL PE=1 SV=1	0.0557646	0.272393
ORM1-like protein 2 OS=Homo sapiens GN=ORMDL2 PE=2 SV=2	0.0557371	0.378788
Tripeptidyl-peptidase 1 OS=Homo sapiens GN=TPP1 PE=1 SV=2	0.0556844	0.495539
Neuroserpin OS=Homo sapiens GN=SERPINI1 PE=1 SV=1	0.05566	0.161506
Zinc finger and BTB domain-containing protein 10 OS=Homo sapiens GN=ZBTB10 PE=1 SV=2	0.0555636	0.54607
Protocadherin Fat 4 OS=Homo sapiens GN=FAT4 PE=1 SV=2	0.0554687	0.283145
Rabenosyn-5 OS=Homo sapiens GN=ZFYVE20 PE=1 SV=2	0.055468	0.88368
NEDD4-binding protein 1 OS=Homo sapiens GN=N4BP1 PE=1 SV=4	0.0554246	0.369961
Carnitine O-palmitoyltransferase 1, brain isoform OS=Homo sapiens GN=CPT1C PE=1 SV=1	0.0554237	0.254553
Talin-2 OS=Homo sapiens GN=TLN2 PE=1 SV=4	0.0552995	0.492227
Macrophage-capping protein OS=Homo sapiens GN=CAPG PE=1 SV=2	0.0552514	0.258812
ATP-dependent RNA helicase DHX8 OS=Homo sapiens GN=DHX8 PE=1 SV=1	0.0551784	0.721501
SH3 domain-binding glutamic acid-rich-like protein 3 OS=Homo sapiens GN=SH3BGRL3 PE=1 SV=1	0.0549851	0.240527
Microtubule-associated protein 4 OS=Homo sapiens GN=MAP4 PE=1 SV=3	0.0549656	1.29085
Serine/threonine-protein kinase WNK3 OS=Homo sapiens GN=WNK3 PE=1 SV=3	0.0549403	1.12219
Sorbin and SH3 domain-containing protein 2 OS=Homo sapiens GN=SORBS2 PE=1 SV=3	0.0549301	0.525334
Protein YIPF1 OS=Homo sapiens GN=YIPF1 PE=2 SV=1	0.0548598	0.415619
Prefoldin subunit 6 OS=Homo sapiens GN=PFDN6 PE=1 SV=1	0.0548328	0.144346
Zinc finger and BTB domain-containing protein 43 OS=Homo sapiens GN=ZBTB43 PE=1 SV=1	0.0548086	0.167743
Up-regulated during skeletal muscle growth protein 5 OS=Homo sapiens GN=USMG5 PE=1 SV=1	0.0547937	0.232199
von Willebrand factor A domain-containing protein 5B2 OS=Homo sapiens GN=VWA5B2 PE=2 SV=2	0.0547934	0.186312
Growth factor receptor-bound protein 2 OS=Homo sapiens GN=GRB2 PE=1 SV=1	0.0547601	0.489841
Leucine-rich repeat-containing protein 20 OS=Homo sapiens GN=LRRC20 PE=2 SV=1	0.0546937	0.457936
Casein kinase I isoform delta OS=Homo sapiens GN=CSNK1D PE=1 SV=2	0.0546834	0.547127
Solute carrier family 22 member 23 OS=Homo sapiens GN=SLC22A23 PE=2 SV=2	0.0546483	0.639485
Sterol regulatory element-binding protein cleavage-activating protein OS=Homo sapiens GN=SCAP PE=1 SV=4	0.0545437	0.212723
39S ribosomal protein L37, mitochondrial OS=Homo sapiens GN=MRPL37 PE=1 SV=2	0.054458	0.4955
Charged multivesicular body protein 7 OS=Homo sapiens GN=CHMP7 PE=1 SV=1	0.0544444	0.384733
Adenylate cyclase type 1 OS=Homo sapiens GN=ADCY1 PE=1 SV=2	0.0544424	0.33777
DnaJ homolog subfamily C member 18 OS=Homo sapiens GN=DNAJC18 PE=2 SV=1	0.0543443	0.504027
AT-hook DNA-binding motif-containing protein 1 OS=Homo sapiens GN=AHDC1 PE=1 SV=1	0.054311	0.768575
CD166 antigen OS=Homo sapiens GN=ALCAM PE=1 SV=2	0.0542563	0.313156
Spatacsin OS=Homo sapiens GN=SPG11 PE=1 SV=3	0.0542211	0.678608
Protein FAM207A OS=Homo sapiens GN=FAM207A PE=1 SV=2	0.0542109	0.195049
Zinc finger protein 40 OS=Homo sapiens GN=HIVEP1 PE=1 SV=3	0.0539931	0.479245
DnaJ homolog subfamily C member 8 OS=Homo sapiens GN=DNAJC8 PE=1 SV=2	0.0539866	0.615712
Enhancer of polycomb homolog 1 OS=Homo sapiens GN=EPC1 PE=1 SV=1	0.0539323	0.674399
Annexin A2 OS=Homo sapiens GN=ANXA2 PE=1 SV=2	0.053895	0.134112
Sphingomyelin synthase-related protein 1 OS=Homo sapiens GN=SAMD8 PE=1 SV=2	0.0538437	0.319276
Glucosamine-6-phosphate isomerase 2 OS=Homo sapiens GN=GNPDA2 PE=1 SV=1	0.0537616	0.390231
Translin-associated protein X OS=Homo sapiens GN=TSNAX PE=1 SV=1	0.0537505	0.532366
Protein FAM131B OS=Homo sapiens GN=FAM131B PE=1 SV=3	0.0537488	0.371101
RUN and FYVE domain-containing protein 1 OS=Homo sapiens GN=RUFY1 PE=1 SV=2	0.0535886	0.443304
LIM and SH3 domain protein 1 OS=Homo sapiens GN=LASP1 PE=1 SV=2	0.0534425	0.505462
SOSS complex subunit B1 OS=Homo sapiens GN=NABP2 PE=1 SV=1	0.0534418	0.250784
Synaptic vesicle glycoprotein 2A OS=Homo sapiens GN=SV2A PE=1 SV=1	0.0533797	0.710375
Beta-glucuronidase OS=Homo sapiens GN=GUSB PE=1 SV=2	0.0533574	0.510057
Golgin subfamily A member 7B OS=Homo sapiens GN=GOLGA7B PE=2 SV=2	0.053275	0.43727
Endophilin-A3 OS=Homo sapiens GN=SH3GL3 PE=1 SV=1	0.0532708	0.421101
Junctophilin-3 OS=Homo sapiens GN=JPH3 PE=1 SV=2	0.0532477	0.267763
Tetratricopeptide repeat protein 13 OS=Homo sapiens GN=TTC13 PE=2 SV=3	0.0530328	0.274387
Semaphorin-4B OS=Homo sapiens GN=SEMA4B PE=1 SV=3	0.0530177	0.165743
Ran GTPase-activating protein 1 OS=Homo sapiens GN=RANGAP1 PE=1 SV=1	0.0528975	0.33974
RUN domain-containing protein 3A OS=Homo sapiens GN=RUNDC3A PE=2 SV=2	0.0527219	0.336724
Frizzled-8 OS=Homo sapiens GN=FZD8 PE=1 SV=1	0.0526906	0.250064
CUGBP Elav-like family member 1 OS=Homo sapiens GN=CELF1 PE=1 SV=2	0.0526869	0.211294
Cyclin-dependent kinase 17 OS=Homo sapiens GN=CDK17 PE=1 SV=2	0.0526545	0.401735
Charged multivesicular body protein 2b OS=Homo sapiens GN=CHMP2B PE=1 SV=1	0.0526477	0.410725
Alpha-ketoglutarate-dependent dioxygenase alkB homolog 6 OS=Homo sapiens GN=ALKBH6 PE=1 SV=2	0.0525827	0.297188
Nucleoside diphosphate-linked moiety X motif 19, mitochondrial OS=Homo sapiens GN=NUDT19 PE=1 SV=1	0.0525693	0.479192
Probable histidine--tRNA ligase, mitochondrial OS=Homo sapiens GN=HARS2 PE=1 SV=1	0.052528	0.215967
Carnitine O-palmitoyltransferase 1, liver isoform OS=Homo sapiens GN=CPT1A PE=1 SV=2	0.0524974	0.941462
Palmitoyltransferase ZDHHC5 OS=Homo sapiens GN=ZDHHC5 PE=1 SV=2	0.0524955	0.620908
Golgin subfamily A member 5 OS=Homo sapiens GN=GOLGA5 PE=1 SV=3	0.0524548	0.64291
Serine/threonine-protein kinase VRK1 OS=Homo sapiens GN=VRK1 PE=1 SV=1	0.0524519	0.0981699
Adrenodoxin-like protein, mitochondrial OS=Homo sapiens GN=FDX1L PE=1 SV=1	0.0524447	0.556923
H(+)/Cl(-) exchange transporter 3 OS=Homo sapiens GN=CLCN3 PE=1 SV=2	0.0523853	0.81451
Alanine--tRNA ligase, mitochondrial OS=Homo sapiens GN=AARS2 PE=1 SV=1	0.0523001	0.203889
Thioredoxin, mitochondrial OS=Homo sapiens GN=TXN2 PE=1 SV=2	0.0522923	0.260515
28S ribosomal protein S33, mitochondrial OS=Homo sapiens GN=MRPS33 PE=1 SV=1	0.0522631	0.233653
Chromodomain-helicase-DNA-binding protein 8 OS=Homo sapiens GN=CHD8 PE=1 SV=5	0.0522573	0.575644
60S ribosomal protein L38 OS=Homo sapiens GN=RPL38 PE=1 SV=2	0.0521986	0.0968746
Ragulator complex protein LAMTOR5 OS=Homo sapiens GN=LAMTOR5 PE=1 SV=1	0.0520781	0.167356
28S ribosomal protein S15, mitochondrial OS=Homo sapiens GN=MRPS15 PE=1 SV=1	0.0520719	0.390762
Vesicle-trafficking protein SEC22b OS=Homo sapiens GN=SEC22B PE=1 SV=4	0.0520639	1.25565
Reticulon-3 OS=Homo sapiens GN=RTN3 PE=1 SV=2	0.0520542	0.918007
Switch-associated protein 70 OS=Homo sapiens GN=SWAP70 PE=1 SV=1	0.0520437	0.385606
Gamma-glutamylcyclotransferase OS=Homo sapiens GN=GGCT PE=1 SV=1	0.0520131	0.256447
Disintegrin and metalloproteinase domain-containing protein 22 OS=Homo sapiens GN=ADAM22 PE=1 SV=1	0.0519392	0.499273
AN1-type zinc finger protein 2B OS=Homo sapiens GN=ZFAND2B PE=1 SV=1	0.0518734	0.147428
Transmembrane emp24 domain-containing protein 5 OS=Homo sapiens GN=TMED5 PE=1 SV=1	0.0517915	0.332578
Mitochondrial import receptor subunit TOM40B OS=Homo sapiens GN=TOMM40L PE=2 SV=1	0.0517687	0.481738
Antigen KI-67 OS=Homo sapiens GN=MKI67 PE=1 SV=2	0.0517431	0.189433
Meiosis-specific protein MEI4-like OS=Homo sapiens GN=MEI4 PE=3 SV=2	0.0517199	0.571015
Intraflagellar transport protein 46 homolog OS=Homo sapiens GN=IFT46 PE=1 SV=1	0.0517095	0.331681
Malonyl-CoA decarboxylase, mitochondrial OS=Homo sapiens GN=MLYCD PE=1 SV=3	0.0516777	0.450227
28S ribosomal protein S16, mitochondrial OS=Homo sapiens GN=MRPS16 PE=1 SV=1	0.0516232	0.476437
Ras-related protein Rap-1b OS=Homo sapiens GN=RAP1B PE=1 SV=1	0.0515405	0.35517
Phosphoribosyltransferase domain-containing protein 1 OS=Homo sapiens GN=PRTFDC1 PE=1 SV=1	0.0514989	0.160677
Twinfilin-2 OS=Homo sapiens GN=TWF2 PE=1 SV=2	0.0514836	0.491518
Eukaryotic translation initiation factor 3 subunit B OS=Homo sapiens GN=EIF3B PE=1 SV=3	0.0514513	0.514886
Arf-GAP with GTPase, ANK repeat and PH domain-containing protein 1 OS=Homo sapiens GN=AGAP1 PE=1 SV=4	0.0514379	0.774403
Stomatin-like protein 2, mitochondrial OS=Homo sapiens GN=STOML2 PE=1 SV=1	0.0513673	0.30513
Dynamin-3 OS=Homo sapiens GN=DNM3 PE=1 SV=4	0.05135	0.393046
RAC-gamma serine/threonine-protein kinase OS=Homo sapiens GN=AKT3 PE=1 SV=1	0.0512344	0.211864
Ectonucleoside triphosphate diphosphohydrolase 6 OS=Homo sapiens GN=ENTPD6 PE=1 SV=3	0.0512153	0.723872
Protein phosphatase 1L OS=Homo sapiens GN=PPM1L PE=1 SV=1	0.051213	0.355819
Protein LSM14 homolog B OS=Homo sapiens GN=LSM14B PE=1 SV=1	0.0511023	1.18222
Guanine nucleotide exchange factor VAV2 OS=Homo sapiens GN=VAV2 PE=1 SV=2	0.0510276	0.317585
Tau-tubulin kinase 2 OS=Homo sapiens GN=TTBK2 PE=1 SV=2	0.0509799	0.271379
Multidrug and toxin extrusion protein 2 OS=Homo sapiens GN=SLC47A2 PE=1 SV=1	0.0509471	0.272833
ADP/ATP translocase 2 OS=Homo sapiens GN=SLC25A5 PE=1 SV=7	0.0509433	0.188811
Probable cationic amino acid transporter OS=Homo sapiens GN=SLC7A14 PE=2 SV=3	0.0509005	0.308152
E3 ubiquitin-protein ligase RNF5 OS=Homo sapiens GN=RNF5 PE=1 SV=1	0.0508531	0.267265
High mobility group protein HMG-I/HMG-Y OS=Homo sapiens GN=HMGA1 PE=1 SV=3	0.05084	0.263915
SH3 and PX domain-containing protein 2B OS=Homo sapiens GN=SH3PXD2B PE=1 SV=3	0.0508286	0.691465
ELKS/Rab6-interacting/CAST family member 1 OS=Homo sapiens GN=ERC1 PE=1 SV=1	0.0508022	0.547446
Protein NPAT OS=Homo sapiens GN=NPAT PE=1 SV=3	0.0507493	0.280185
Zinc transporter 9 OS=Homo sapiens GN=SLC30A9 PE=1 SV=1	0.0507478	0.278497
TNF receptor-associated factor 3 OS=Homo sapiens GN=TRAF3 PE=1 SV=2	0.0507316	0.599387
DNA-directed RNA polymerase II subunit GRINL1A OS=Homo sapiens GN=POLR2M PE=1 SV=1	0.0507223	0.221307
Thioredoxin-related transmembrane protein 2 OS=Homo sapiens GN=TMX2 PE=1 SV=1	0.0507081	0.352311
Zinc finger CCCH-type with G patch domain-containing protein OS=Homo sapiens GN=ZGPAT PE=1 SV=3	0.050703	0.527424
Palmitoyltransferase ZDHHC15 OS=Homo sapiens GN=ZDHHC15 PE=2 SV=1	0.0506189	0.32367
Phosphate carrier protein, mitochondrial OS=Homo sapiens GN=SLC25A3 PE=1 SV=2	0.0505838	0.757316
Microtubule-associated protein RP/EB family member 1 OS=Homo sapiens GN=MAPRE1 PE=1 SV=3	0.0505373	0.282957
Bcl-2-like protein 13 OS=Homo sapiens GN=BCL2L13 PE=1 SV=1	0.0505278	0.609379
Threonylcarbamoyladenosine tRNA methylthiotransferase OS=Homo sapiens GN=CDKAL1 PE=1 SV=1	0.0504705	0.560887
Nuclear receptor-binding factor 2 OS=Homo sapiens GN=NRBF2 PE=1 SV=1	0.0504698	0.353898
Ran-binding protein 6 OS=Homo sapiens GN=RANBP6 PE=1 SV=2	0.050438	0.862825
Ras-related protein Rab-9A OS=Homo sapiens GN=RAB9A PE=1 SV=1	0.0504204	0.363747
Vesicle-associated membrane protein 2 OS=Homo sapiens GN=VAMP2 PE=1 SV=3	0.0504025	0.32293
Ras GTPase-activating-like protein IQGAP3 OS=Homo sapiens GN=IQGAP3 PE=1 SV=2	0.050351	0.2397
Transcription elongation factor, mitochondrial OS=Homo sapiens GN=TEFM PE=1 SV=1	0.0503249	0.686036
Group XV phospholipase A2 OS=Homo sapiens GN=PLA2G15 PE=1 SV=2	0.0503238	0.516257
Probable phospholipid-transporting ATPase IIB OS=Homo sapiens GN=ATP9B PE=2 SV=4	0.0502407	0.297325
Transgelin-2 OS=Homo sapiens GN=TAGLN2 PE=1 SV=3	0.050113	0.214685
Uridine-cytidine kinase-like 1 OS=Homo sapiens GN=UCKL1 PE=1 SV=2	0.0501063	1.13768
Zinc finger protein 91 OS=Homo sapiens GN=ZNF91 PE=2 SV=2	0.050094	0.230774
Sorting nexin-11 OS=Homo sapiens GN=SNX11 PE=1 SV=2	0.0500284	0.629654
Vacuolar protein sorting-associated protein 41 homolog OS=Homo sapiens GN=VPS41 PE=1 SV=3	0.0500015	1.69892
Polyadenylate-binding protein 2 OS=Homo sapiens GN=PABPN1 PE=1 SV=3	0.049931	0.412833
Cytochrome c oxidase assembly factor 6 homolog OS=Homo sapiens GN=COA6 PE=1 SV=1	0.0498805	0.160271
RNA-binding protein MEX3D OS=Homo sapiens GN=MEX3D PE=1 SV=3	0.0498023	0.40591
Superoxide dismutase [Mn], mitochondrial OS=Homo sapiens GN=SOD2 PE=1 SV=2	0.0497096	0.343153
Small integral membrane protein 13 OS=Homo sapiens GN=SMIM13 PE=3 SV=1	0.04969	0.436921
Vacuolar protein-sorting-associated protein 36 OS=Homo sapiens GN=VPS36 PE=1 SV=1	0.0496234	0.403906
FERM domain-containing protein 3 OS=Homo sapiens GN=FRMD3 PE=2 SV=1	0.0496015	0.221223
Cytoplasmic dynein 1 intermediate chain 1 OS=Homo sapiens GN=DYNC1I1 PE=1 SV=2	0.0495941	0.409225
Calcineurin-binding protein cabin-1 OS=Homo sapiens GN=CABIN1 PE=1 SV=1	0.0495635	0.409653
YLP motif-containing protein 1 OS=Homo sapiens GN=YLPM1 PE=1 SV=3	0.0495222	0.490935
Clavesin-2 OS=Homo sapiens GN=CLVS2 PE=2 SV=1	0.0495087	0.302319
m7GpppN-mRNA hydrolase OS=Homo sapiens GN=DCP2 PE=1 SV=2	0.0494756	0.262928
Tyrosine--tRNA ligase, mitochondrial OS=Homo sapiens GN=YARS2 PE=1 SV=2	0.0493502	0.335195
Coiled-coil domain-containing protein 82 OS=Homo sapiens GN=CCDC82 PE=1 SV=2	0.0492984	0.416018
Ras-related GTP-binding protein A OS=Homo sapiens GN=RRAGA PE=1 SV=1	0.0492891	0.353968
Nucleoporin p54 OS=Homo sapiens GN=NUP54 PE=1 SV=2	0.0491507	0.377959
Transcription initiation factor TFIID subunit 4 OS=Homo sapiens GN=TAF4 PE=1 SV=2	0.0491282	0.311374
Transcription initiation factor TFIID subunit 6 OS=Homo sapiens GN=TAF6 PE=1 SV=1	0.0491136	0.261384
Phosphatidylinositol 4-kinase type 2-alpha OS=Homo sapiens GN=PI4K2A PE=1 SV=1	0.0490547	0.264752
Ankyrin repeat domain-containing protein 16 OS=Homo sapiens GN=ANKRD16 PE=1 SV=1	0.0490466	0.190535
Complement decay-accelerating factor OS=Homo sapiens GN=CD55 PE=1 SV=4	0.0490302	0.620056
Periodic tryptophan protein 1 homolog OS=Homo sapiens GN=PWP1 PE=1 SV=1	0.049022	0.162395
Tax1-binding protein 1 OS=Homo sapiens GN=TAX1BP1 PE=1 SV=2	0.048957	0.37406
Phospholipase D2 OS=Homo sapiens GN=PLD2 PE=1 SV=2	0.0489481	0.344754
Mitotic checkpoint protein BUB3 OS=Homo sapiens GN=BUB3 PE=1 SV=1	0.0489297	0.318443
Ephrin type-A receptor 7 OS=Homo sapiens GN=EPHA7 PE=1 SV=3	0.0488484	0.230064
Homeobox protein cut-like 2 OS=Homo sapiens GN=CUX2 PE=1 SV=4	0.0487777	0.432582
High affinity cAMP-specific 3',5'-cyclic phosphodiesterase 7A OS=Homo sapiens GN=PDE7A PE=1 SV=2	0.0487338	0.438036
Translation initiation factor IF-3, mitochondrial OS=Homo sapiens GN=MTIF3 PE=1 SV=4	0.0487315	0.279194
Atlastin-2 OS=Homo sapiens GN=ATL2 PE=1 SV=2	0.0487006	0.572353
Multiple inositol polyphosphate phosphatase 1 OS=Homo sapiens GN=MINPP1 PE=1 SV=1	0.0486753	0.436788
cAMP-dependent protein kinase catalytic subunit PRKX OS=Homo sapiens GN=PRKX PE=1 SV=1	0.0486006	0.34023
Deoxynucleotidyltransferase terminal-interacting protein 1 OS=Homo sapiens GN=DNTTIP1 PE=1 SV=2	0.0485671	0.377923
TP53-regulating kinase OS=Homo sapiens GN=TP53RK PE=1 SV=2	0.0485232	0.337589
Cleavage stimulation factor subunit 2 tau variant OS=Homo sapiens GN=CSTF2T PE=1 SV=1	0.0484373	0.426764
Semaphorin-7A OS=Homo sapiens GN=SEMA7A PE=1 SV=1	0.0484157	0.469784
One cut domain family member 2 OS=Homo sapiens GN=ONECUT2 PE=2 SV=2	0.0483876	0.247774
Cat eye syndrome critical region protein 6 OS=Homo sapiens GN=CECR6 PE=2 SV=1	0.0483179	0.363253
HCLS1-associated protein X-1 OS=Homo sapiens GN=HAX1 PE=1 SV=2	0.0482493	0.297426
Kinesin-like protein KIF3A OS=Homo sapiens GN=KIF3A PE=1 SV=4	0.0482404	0.289992
N-alpha-acetyltransferase 35, NatC auxiliary subunit OS=Homo sapiens GN=NAA35 PE=1 SV=1	0.0482124	0.353977
39S ribosomal protein L27, mitochondrial OS=Homo sapiens GN=MRPL27 PE=1 SV=1	0.0482004	0.342929
DNA-directed RNA polymerase I subunit RPA43 OS=Homo sapiens GN=TWISTNB PE=1 SV=1	0.0481969	0.308113
Rho GTPase-activating protein 33 OS=Homo sapiens GN=ARHGAP33 PE=1 SV=2	0.0481952	0.539805
Integrin beta-8 OS=Homo sapiens GN=ITGB8 PE=1 SV=1	0.0481753	0.382208
E3 ubiquitin-protein ligase CHIP OS=Homo sapiens GN=STUB1 PE=1 SV=2	0.048115	0.430015
Thioredoxin domain-containing protein 12 OS=Homo sapiens GN=TXNDC12 PE=1 SV=1	0.0480983	0.268763
Enoyl-CoA delta isomerase 1, mitochondrial OS=Homo sapiens GN=ECI1 PE=1 SV=1	0.0480874	0.395601
Secretogranin-3 OS=Homo sapiens GN=SCG3 PE=1 SV=3	0.0480661	0.336396
Ankyrin repeat domain-containing protein 46 OS=Homo sapiens GN=ANKRD46 PE=1 SV=1	0.0480535	0.358178
Neuron navigator 3 OS=Homo sapiens GN=NAV3 PE=1 SV=3	0.0480133	0.302982
Glycogen phosphorylase, brain form OS=Homo sapiens GN=PYGB PE=1 SV=5	0.0480115	0.438527
Adenylyltransferase and sulfurtransferase MOCS3 OS=Homo sapiens GN=MOCS3 PE=1 SV=1	0.0480112	0.48904
OTU domain-containing protein 6B OS=Homo sapiens GN=OTUD6B PE=1 SV=1	0.0479917	0.369761
Vacuolar protein-sorting-associated protein 25 OS=Homo sapiens GN=VPS25 PE=1 SV=1	0.0479471	0.352657
Calcium/calmodulin-dependent protein kinase kinase 1 OS=Homo sapiens GN=CAMKK1 PE=1 SV=2	0.0478677	0.397679
Caspase recruitment domain-containing protein 11 OS=Homo sapiens GN=CARD11 PE=1 SV=3	0.0478644	0.213079
Immunoglobulin-binding protein 1 OS=Homo sapiens GN=IGBP1 PE=1 SV=1	0.0478269	0.286314
Uncharacterized protein C1orf50 OS=Homo sapiens GN=C1orf50 PE=1 SV=2	0.0477589	0.434347
NADH dehydrogenase [ubiquinone] 1 alpha subcomplex subunit 7 OS=Homo sapiens GN=NDUFA7 PE=1 SV=3	0.0477411	0.293051
Microtubule-associated proteins 1A/1B light chain 3A OS=Homo sapiens GN=MAP1LC3A PE=1 SV=2	0.0476472	0.254865
Guanine nucleotide-binding protein subunit beta-5 OS=Homo sapiens GN=GNB5 PE=1 SV=2	0.047639	0.538896
Protein kinase C beta type OS=Homo sapiens GN=PRKCB PE=1 SV=4	0.0475578	0.144859
A-kinase anchor protein 12 OS=Homo sapiens GN=AKAP12 PE=1 SV=4	0.0475425	0.841875
Heat shock 70 kDa protein 1-like OS=Homo sapiens GN=HSPA1L PE=1 SV=2	0.0475243	0.0817207
Protein phosphatase 1 regulatory subunit 12B OS=Homo sapiens GN=PPP1R12B PE=1 SV=2	0.0474752	0.421314
Arfaptin-2 OS=Homo sapiens GN=ARFIP2 PE=1 SV=1	0.0474693	0.366598
Coiled-coil domain-containing protein 51 OS=Homo sapiens GN=CCDC51 PE=1 SV=2	0.0473726	0.627472
Ligand-dependent nuclear receptor corepressor-like protein OS=Homo sapiens GN=LCORL PE=2 SV=4	0.0473442	0.470378
Transmembrane protein 9B OS=Homo sapiens GN=TMEM9B PE=1 SV=1	0.0473378	0.853657
FERM, RhoGEF and pleckstrin domain-containing protein 2 OS=Homo sapiens GN=FARP2 PE=1 SV=3	0.0472931	0.534663
Pre-mRNA-processing factor 17 OS=Homo sapiens GN=CDC40 PE=1 SV=1	0.0472353	0.322811
Poly(rC)-binding protein 3 OS=Homo sapiens GN=PCBP3 PE=2 SV=2	0.0472198	0.209214
Prenylcysteine oxidase-like OS=Homo sapiens GN=PCYOX1L PE=1 SV=2	0.0471025	0.457179
Intraflagellar transport protein 25 homolog OS=Homo sapiens GN=HSPB11 PE=1 SV=1	0.047056	0.183007
STAGA complex 65 subunit gamma OS=Homo sapiens GN=SUPT7L PE=1 SV=1	0.0469946	0.346859
Splicing factor U2AF 35 kDa subunit OS=Homo sapiens GN=U2AF1 PE=1 SV=3	0.0469613	0.260573
Adenylate kinase 4, mitochondrial OS=Homo sapiens GN=AK4 PE=1 SV=1	0.0469562	0.171098
Armadillo repeat-containing X-linked protein 1 OS=Homo sapiens GN=ARMCX1 PE=1 SV=1	0.0469245	0.367695
NADH dehydrogenase [ubiquinone] 1 beta subcomplex subunit 7 OS=Homo sapiens GN=NDUFB7 PE=1 SV=4	0.046875	0.352551
PDZ domain-containing protein GIPC1 OS=Homo sapiens GN=GIPC1 PE=1 SV=2	0.046821	0.522433
Choline kinase alpha OS=Homo sapiens GN=CHKA PE=1 SV=3	0.0468187	0.390263
Testis-specific Y-encoded-like protein 1 OS=Homo sapiens GN=TSPYL1 PE=1 SV=3	0.0468142	0.414186
Platelet-derived growth factor D OS=Homo sapiens GN=PDGFD PE=1 SV=1	0.0468079	0.18331
Proteasome activator complex subunit 3 OS=Homo sapiens GN=PSME3 PE=1 SV=1	0.0468003	0.291089
Amyloid beta A4 precursor protein-binding family B member 1 OS=Homo sapiens GN=APBB1 PE=1 SV=2	0.0467201	0.466902
Inositol polyphosphate 1-phosphatase OS=Homo sapiens GN=INPP1 PE=1 SV=1	0.046702	0.367328
Actin-related protein 2/3 complex subunit 3 OS=Homo sapiens GN=ARPC3 PE=1 SV=3	0.0466835	0.178208
Cleavage stimulation factor subunit 3 OS=Homo sapiens GN=CSTF3 PE=1 SV=1	0.0466156	0.507956
Kinesin-1 heavy chain OS=Homo sapiens GN=KIF5B PE=1 SV=1	0.0466034	0.650911
Nucleoporin Nup43 OS=Homo sapiens GN=NUP43 PE=1 SV=1	0.046593	0.69667
Putative uncharacterized protein C3orf49 OS=Homo sapiens GN=C3orf49 PE=2 SV=1	0.0464675	0.417904
Voltage-dependent N-type calcium channel subunit alpha-1B OS=Homo sapiens GN=CACNA1B PE=1 SV=1	0.0463962	0.259211
Rho GTPase-activating protein 32 OS=Homo sapiens GN=ARHGAP32 PE=1 SV=1	0.046359	0.561708
Carbonic anhydrase-related protein 11 OS=Homo sapiens GN=CA11 PE=1 SV=2	0.0463512	0.62219
SLIT and NTRK-like protein 3 OS=Homo sapiens GN=SLITRK3 PE=2 SV=2	0.046267	0.230076
Uncharacterized protein KIAA1211 OS=Homo sapiens GN=KIAA1211 PE=1 SV=3	0.0462402	0.295153
Storkhead-box protein 2 OS=Homo sapiens GN=STOX2 PE=2 SV=2	0.0461861	0.238026
Protein numb homolog OS=Homo sapiens GN=NUMB PE=1 SV=2	0.0461564	0.264222
cAMP-dependent protein kinase type I-alpha regulatory subunit OS=Homo sapiens GN=PRKAR1A PE=1 SV=1	0.0459896	0.368564
Deoxynucleoside triphosphate triphosphohydrolase SAMHD1 OS=Homo sapiens GN=SAMHD1 PE=1 SV=2	0.045747	0.613789
Syntaxin-2 OS=Homo sapiens GN=STX2 PE=1 SV=3	0.0457142	0.371998
Probable phospholipid-transporting ATPase IF OS=Homo sapiens GN=ATP11B PE=1 SV=2	0.0456072	0.306316
Tumor protein p53-inducible protein 11 OS=Homo sapiens GN=TP53I11 PE=1 SV=2	0.0456011	0.385043
Signal peptidase complex subunit 1 OS=Homo sapiens GN=SPCS1 PE=1 SV=4	0.0455731	0.213287
GTP-binding protein 10 OS=Homo sapiens GN=GTPBP10 PE=1 SV=1	0.0455581	0.546841
Cytochrome c oxidase subunit 7A2, mitochondrial OS=Homo sapiens GN=COX7A2 PE=1 SV=1	0.0455182	0.228093
tRNA (guanine(10)-N2)-methyltransferase homolog OS=Homo sapiens GN=TRMT11 PE=1 SV=1	0.0454681	0.150256
26S proteasome non-ATPase regulatory subunit 9 OS=Homo sapiens GN=PSMD9 PE=1 SV=3	0.0454665	0.470105
Coronin-2A OS=Homo sapiens GN=CORO2A PE=2 SV=2	0.0453539	0.217455
Dual specificity protein phosphatase 12 OS=Homo sapiens GN=DUSP12 PE=1 SV=1	0.0453185	0.190252
Maestro heat-like repeat-containing protein family member 1 OS=Homo sapiens GN=MROH1 PE=2 SV=3	0.0452703	0.309416
LIM domain-containing protein 2 OS=Homo sapiens GN=LIMD2 PE=1 SV=1	0.045241	0.409221
Peregrin OS=Homo sapiens GN=BRPF1 PE=1 SV=2	0.0452133	0.337001
Folate transporter 1 OS=Homo sapiens GN=SLC19A1 PE=1 SV=3	0.0451691	0.187726
28S ribosomal protein S2, mitochondrial OS=Homo sapiens GN=MRPS2 PE=1 SV=1	0.0451499	0.362505
Stonin-2 OS=Homo sapiens GN=STON2 PE=1 SV=1	0.0451146	0.402567
Cold-inducible RNA-binding protein OS=Homo sapiens GN=CIRBP PE=1 SV=1	0.0450908	0.203104
STE20-related kinase adapter protein alpha OS=Homo sapiens GN=STRADA PE=1 SV=1	0.0450357	0.428621
Zinc finger and BTB domain-containing protein 41 OS=Homo sapiens GN=ZBTB41 PE=1 SV=1	0.0450313	0.337765
Protein lin-7 homolog C OS=Homo sapiens GN=LIN7C PE=1 SV=1	0.0450226	0.39343
Beta-actin-like protein 2 OS=Homo sapiens GN=ACTBL2 PE=1 SV=2	0.0449209	0.307333
ATP-binding cassette sub-family A member 5 OS=Homo sapiens GN=ABCA5 PE=2 SV=2	0.044886	0.328926
Prelamin-A/C OS=Homo sapiens GN=LMNA PE=1 SV=1	0.0448656	0.198012
Zinc finger protein DPF3 OS=Homo sapiens GN=DPF3 PE=1 SV=3	0.0448126	0.799357
Ubiquitin thioesterase otulin OS=Homo sapiens GN=FAM105B PE=1 SV=3	0.0447919	0.391233
RWD domain-containing protein 1 OS=Homo sapiens GN=RWDD1 PE=1 SV=1	0.044733	0.280671
Vacuolar protein sorting-associated protein 13D OS=Homo sapiens GN=VPS13D PE=1 SV=2	0.044714	0.419913
NADH dehydrogenase [ubiquinone] iron-sulfur protein 5 OS=Homo sapiens GN=NDUFS5 PE=1 SV=3	0.0446324	0.139076
Guanine nucleotide-binding protein G(s) subunit alpha isoforms short OS=Homo sapiens GN=GNAS PE=1 SV=1	0.0446178	0.610325
60S ribosomal protein L8 OS=Homo sapiens GN=RPL8 PE=1 SV=2	0.0446013	0.304744
PR domain zinc finger protein 10 OS=Homo sapiens GN=PRDM10 PE=1 SV=3	0.044593	0.213225
Integrin alpha-V OS=Homo sapiens GN=ITGAV PE=1 SV=2	0.0445486	0.230841
ADP-ribosylation factor-binding protein GGA2 OS=Homo sapiens GN=GGA2 PE=1 SV=3	0.044525	0.31041
Sulfite oxidase, mitochondrial OS=Homo sapiens GN=SUOX PE=1 SV=2	0.0444973	0.286843
Geranylgeranyl pyrophosphate synthase OS=Homo sapiens GN=GGPS1 PE=1 SV=1	0.0444753	0.365534
Ras-related protein R-Ras2 OS=Homo sapiens GN=RRAS2 PE=1 SV=1	0.0444663	0.447013
Phospholipid scramblase 1 OS=Homo sapiens GN=PLSCR1 PE=1 SV=1	0.0444604	0.0846074
CUGBP Elav-like family member 2 OS=Homo sapiens GN=CELF2 PE=1 SV=1	0.0443949	0.283382
Cytochrome c oxidase subunit 7A-related protein, mitochondrial OS=Homo sapiens GN=COX7A2L PE=1 SV=2	0.0443749	0.160626
Ubiquitin-associated and SH3 domain-containing protein B OS=Homo sapiens GN=UBASH3B PE=1 SV=2	0.0442979	0.289962
ATPase family AAA domain-containing protein 3B OS=Homo sapiens GN=ATAD3B PE=1 SV=1	0.0442234	0.270246
Nuclear protein localization protein 4 homolog OS=Homo sapiens GN=NPLOC4 PE=1 SV=3	0.0441676	0.352972
Endophilin-A1 OS=Homo sapiens GN=SH3GL2 PE=1 SV=1	0.0441414	0.748308
Lysosomal-trafficking regulator OS=Homo sapiens GN=LYST PE=1 SV=3	0.0441215	0.465632
AKT-interacting protein OS=Homo sapiens GN=AKTIP PE=1 SV=1	0.0440604	0.118648
U3 small nucleolar RNA-associated protein 6 homolog OS=Homo sapiens GN=UTP6 PE=1 SV=2	0.0440468	0.318636
Spermatid perinuclear RNA-binding protein OS=Homo sapiens GN=STRBP PE=1 SV=1	0.0440386	0.123106
Signal transducing adapter molecule 2 OS=Homo sapiens GN=STAM2 PE=1 SV=1	0.0439239	0.451344
Cysteine-rich with EGF-like domain protein 1 OS=Homo sapiens GN=CRELD1 PE=1 SV=3	0.0439168	0.267665
Protein FAM208A OS=Homo sapiens GN=FAM208A PE=1 SV=3	0.0438588	0.509799
Golgin subfamily A member 7 OS=Homo sapiens GN=GOLGA7 PE=1 SV=2	0.0438586	0.361929
Epsin-1 OS=Homo sapiens GN=EPN1 PE=1 SV=2	0.0438572	0.260914
BCL-6 corepressor-like protein 1 OS=Homo sapiens GN=BCORL1 PE=1 SV=1	0.0438199	0.656525
Rab-like protein 6 OS=Homo sapiens GN=RABL6 PE=1 SV=2	0.043798	0.280963
Uncharacterized protein C17orf100 OS=Homo sapiens GN=C17orf100 PE=2 SV=1	0.0436854	0.33957
Methylmalonate-semialdehyde dehydrogenase [acylating], mitochondrial OS=Homo sapiens GN=ALDH6A1 PE=1 SV=2	0.0436379	0.48892
Dynamin-1 OS=Homo sapiens GN=DNM1 PE=1 SV=2	0.043554	0.518794
cAMP-dependent protein kinase catalytic subunit alpha OS=Homo sapiens GN=PRKACA PE=1 SV=2	0.043509	0.387264
Uncharacterized protein KIAA1841 OS=Homo sapiens GN=KIAA1841 PE=2 SV=2	0.0434912	0.398669
Reticulon-4-interacting protein 1, mitochondrial OS=Homo sapiens GN=RTN4IP1 PE=1 SV=2	0.0434763	0.580447
39S ribosomal protein L4, mitochondrial OS=Homo sapiens GN=MRPL4 PE=1 SV=1	0.0434083	0.314248
WD repeat-containing protein C2orf44 OS=Homo sapiens GN=C2orf44 PE=1 SV=1	0.0433989	0.240015
MARCKS-related protein OS=Homo sapiens GN=MARCKSL1 PE=1 SV=2	0.0431197	0.24047
Palmitoyltransferase ZDHHC18 OS=Homo sapiens GN=ZDHHC18 PE=2 SV=2	0.0430856	0.423893
Microtubule-associated protein 2 OS=Homo sapiens GN=MAP2 PE=1 SV=4	0.0430392	0.473977
Pecanex-like protein 3 OS=Homo sapiens GN=PCNXL3 PE=1 SV=2	0.0430305	0.253629
Leucine-rich repeat and calponin homology domain-containing protein 3 OS=Homo sapiens GN=LRCH3 PE=1 SV=2	0.0430204	0.296719
Syntaxin-binding protein 1 OS=Homo sapiens GN=STXBP1 PE=1 SV=1	0.0430018	0.491416
GON-4-like protein OS=Homo sapiens GN=GON4L PE=1 SV=1	0.0429312	0.447573
Mothers against decapentaplegic homolog 4 OS=Homo sapiens GN=SMAD4 PE=1 SV=1	0.0428576	0.143214
ADP-ribosylation factor-binding protein GGA3 OS=Homo sapiens GN=GGA3 PE=1 SV=1	0.0428402	0.258548
Rho GTPase-activating protein 21 OS=Homo sapiens GN=ARHGAP21 PE=1 SV=1	0.0428348	0.947444
Methionine aminopeptidase 2 OS=Homo sapiens GN=METAP2 PE=1 SV=1	0.0428348	0.316971
Outer dense fiber protein 2 OS=Homo sapiens GN=ODF2 PE=1 SV=1	0.0428216	0.19907
26S protease regulatory subunit 7 OS=Homo sapiens GN=PSMC2 PE=1 SV=3	0.0427771	0.571283
Sialic acid synthase OS=Homo sapiens GN=NANS PE=1 SV=2	0.0427183	0.0909946
Fatty acid desaturase 2 OS=Homo sapiens GN=FADS2 PE=1 SV=1	0.0426935	0.725958
E3 ubiquitin-protein ligase LRSAM1 OS=Homo sapiens GN=LRSAM1 PE=1 SV=1	0.0426392	0.310395
Synemin OS=Homo sapiens GN=SYNM PE=1 SV=2	0.0425654	0.224048
Sodium channel protein type 2 subunit alpha OS=Homo sapiens GN=SCN2A PE=1 SV=3	0.0425595	0.320979
CD276 antigen OS=Homo sapiens GN=CD276 PE=1 SV=1	0.0424691	0.355529
ATP-binding cassette sub-family B member 8, mitochondrial OS=Homo sapiens GN=ABCB8 PE=1 SV=3	0.0424475	0.324323
Probable ATP-dependent RNA helicase DDX20 OS=Homo sapiens GN=DDX20 PE=1 SV=2	0.0424025	0.0663502
CUGBP Elav-like family member 5 OS=Homo sapiens GN=CELF5 PE=1 SV=1	0.0423762	0.25329
Probable ATP-dependent RNA helicase DDX28 OS=Homo sapiens GN=DDX28 PE=1 SV=2	0.0423474	0.385985
Protein FAM134C OS=Homo sapiens GN=FAM134C PE=1 SV=1	0.0422954	0.572895
Protection of telomeres protein 1 OS=Homo sapiens GN=POT1 PE=1 SV=1	0.0422849	0.342606
Arf-GAP with coiled-coil, ANK repeat and PH domain-containing protein 2 OS=Homo sapiens GN=ACAP2 PE=1 SV=3	0.0422522	0.296912
Nucleolar protein 4 OS=Homo sapiens GN=NOL4 PE=2 SV=2	0.0421776	0.317618
Caspase recruitment domain-containing protein 14 OS=Homo sapiens GN=CARD14 PE=1 SV=2	0.0421745	0.263609
Uncharacterized protein KIAA0513 OS=Homo sapiens GN=KIAA0513 PE=2 SV=1	0.0421718	0.548224
Plasminogen receptor (KT) OS=Homo sapiens GN=PLGRKT PE=1 SV=1	0.0421638	0.154441
NAD(P)H dehydrogenase [quinone] 1 OS=Homo sapiens GN=NQO1 PE=1 SV=1	0.0421431	0.410203
Nuclear receptor corepressor 2 OS=Homo sapiens GN=NCOR2 PE=1 SV=2	0.0421181	0.246016
U6 snRNA-associated Sm-like protein LSm4 OS=Homo sapiens GN=LSM4 PE=1 SV=1	0.0421037	0.216511
Ankyrin repeat and MYND domain-containing protein 2 OS=Homo sapiens GN=ANKMY2 PE=1 SV=1	0.0420481	0.421487
Ethanolamine kinase 2 OS=Homo sapiens GN=ETNK2 PE=2 SV=3	0.0419954	0.449889
Phosphoacetylglucosamine mutase OS=Homo sapiens GN=PGM3 PE=1 SV=1	0.0419619	0.100353
DnaJ homolog subfamily C member 25 OS=Homo sapiens GN=DNAJC25 PE=2 SV=1	0.0419606	0.242976
Optineurin OS=Homo sapiens GN=OPTN PE=1 SV=2	0.0419464	0.622014
Sodium/potassium-transporting ATPase subunit alpha-1 OS=Homo sapiens GN=ATP1A1 PE=1 SV=1	0.0418631	0.291243
Protein FAM73B OS=Homo sapiens GN=FAM73B PE=1 SV=1	0.041805	0.340987
CTD small phosphatase-like protein 2 OS=Homo sapiens GN=CTDSPL2 PE=1 SV=2	0.041778	0.346018
Palmitoyltransferase ZDHHC2 OS=Homo sapiens GN=ZDHHC2 PE=2 SV=1	0.0417226	0.818553
Serine/Arginine-related protein 53 OS=Homo sapiens GN=RSRC1 PE=1 SV=1	0.0416871	0.281574
Beclin 1-associated autophagy-related key regulator OS=Homo sapiens GN=ATG14 PE=1 SV=1	0.0415907	0.287762
Zinc finger FYVE domain-containing protein 26 OS=Homo sapiens GN=ZFYVE26 PE=1 SV=3	0.0415475	0.487045
Flotillin-1 OS=Homo sapiens GN=FLOT1 PE=1 SV=3	0.0415264	0.223927
Spectrin beta chain, non-erythrocytic 4 OS=Homo sapiens GN=SPTBN4 PE=1 SV=2	0.0414442	0.204694
UDP-N-acetylhexosamine pyrophosphorylase-like protein 1 OS=Homo sapiens GN=UAP1L1 PE=1 SV=2	0.0413882	0.287076
DnaJ homolog subfamily C member 17 OS=Homo sapiens GN=DNAJC17 PE=1 SV=1	0.0413574	0.24701
Guanylate kinase OS=Homo sapiens GN=GUK1 PE=1 SV=2	0.0413485	0.225325
DNA excision repair protein ERCC-8 OS=Homo sapiens GN=ERCC8 PE=1 SV=1	0.0413383	0.23864
Protein PET100 homolog, mitochondrial OS=Homo sapiens GN=PET100 PE=1 SV=1	0.041305	0.20123
Centrosomal protein of 85 kDa OS=Homo sapiens GN=CEP85 PE=1 SV=1	0.0412469	0.292495
ATP-binding cassette sub-family F member 2 OS=Homo sapiens GN=ABCF2 PE=1 SV=2	0.041225	0.625351
Homeobox protein DBX1 OS=Homo sapiens GN=DBX1 PE=2 SV=2	0.0411957	0.236422
ELMO domain-containing protein 2 OS=Homo sapiens GN=ELMOD2 PE=1 SV=1	0.0411725	0.335421
Cytosolic 5'-nucleotidase 3A OS=Homo sapiens GN=NT5C3A PE=1 SV=3	0.0411572	0.381521
General transcription factor IIH subunit 3 OS=Homo sapiens GN=GTF2H3 PE=1 SV=2	0.0411328	0.325118
Activating signal cointegrator 1 OS=Homo sapiens GN=TRIP4 PE=1 SV=4	0.0411313	0.505346
Ran-specific GTPase-activating protein OS=Homo sapiens GN=RANBP1 PE=1 SV=1	0.0411212	0.20226
Tryptophan--tRNA ligase, mitochondrial OS=Homo sapiens GN=WARS2 PE=1 SV=1	0.0411191	0.540634
Tetratricopeptide repeat protein 9A OS=Homo sapiens GN=TTC9 PE=2 SV=3	0.0410696	0.228357
Zinc finger protein 646 OS=Homo sapiens GN=ZNF646 PE=1 SV=1	0.0409967	0.130341
Signal recognition particle 19 kDa protein OS=Homo sapiens GN=SRP19 PE=1 SV=3	0.0409486	0.254989
Membrane-associated phosphatidylinositol transfer protein 1 OS=Homo sapiens GN=PITPNM1 PE=1 SV=4	0.040886	0.41663
TBC1 domain family member 23 OS=Homo sapiens GN=TBC1D23 PE=1 SV=3	0.04086	0.438046
IgLON family member 5 OS=Homo sapiens GN=IGLON5 PE=2 SV=4	0.0408485	0.340733
Coiled-coil domain-containing protein 22 OS=Homo sapiens GN=CCDC22 PE=1 SV=1	0.0408339	0.330574
Dystrophia myotonica WD repeat-containing protein OS=Homo sapiens GN=DMWD PE=1 SV=3	0.0408191	0.343203
Golgin subfamily A member 4 OS=Homo sapiens GN=GOLGA4 PE=1 SV=1	0.0407341	0.254629
Dolichyl-diphosphooligosaccharide--protein glycosyltransferase subunit STT3B OS=Homo sapiens GN=STT3B PE=1 SV=1	0.040693	0.371234
60S ribosomal protein L19 OS=Homo sapiens GN=RPL19 PE=1 SV=1	0.0405652	0.140186
Hsp70-binding protein 1 OS=Homo sapiens GN=HSPBP1 PE=1 SV=1	0.0405057	0.175137
Ubiquitin domain-containing protein UBFD1 OS=Homo sapiens GN=UBFD1 PE=1 SV=2	0.0404919	0.265139
Propionyl-CoA carboxylase beta chain, mitochondrial OS=Homo sapiens GN=PCCB PE=1 SV=3	0.0404916	0.415371
Probable E3 ubiquitin-protein ligase DTX3 OS=Homo sapiens GN=DTX3 PE=1 SV=2	0.0404907	0.309558
N-acylneuraminate cytidylyltransferase OS=Homo sapiens GN=CMAS PE=1 SV=2	0.0404461	0.549004
Alpha-taxilin OS=Homo sapiens GN=TXLNA PE=1 SV=3	0.0404111	0.574425
Guanine nucleotide-binding protein G(I)/G(S)/G(O) subunit gamma-4 OS=Homo sapiens GN=GNG4 PE=1 SV=1	0.0403852	0.0726056
Cadherin-7 OS=Homo sapiens GN=CDH7 PE=2 SV=2	0.0403365	0.189494
CCR4-NOT transcription complex subunit 3 OS=Homo sapiens GN=CNOT3 PE=1 SV=1	0.0402791	0.333708
Abelson tyrosine-protein kinase 2 OS=Homo sapiens GN=ABL2 PE=1 SV=1	0.0402663	0.305786
Mitogen-activated protein kinase kinase kinase 3 OS=Homo sapiens GN=MAP3K3 PE=1 SV=2	0.040191	0.194661
Leucine-rich repeat-containing protein 16C OS=Homo sapiens GN=RLTPR PE=1 SV=2	0.0401313	0.327367
LETM1 and EF-hand domain-containing protein 1, mitochondrial OS=Homo sapiens GN=LETM1 PE=1 SV=1	0.0400846	0.243789
Sortilin OS=Homo sapiens GN=SORT1 PE=1 SV=3	0.0400833	0.438268
Isocitrate dehydrogenase [NAD] subunit gamma, mitochondrial OS=Homo sapiens GN=IDH3G PE=1 SV=1	0.0400753	0.482889
Leucine-rich repeat and fibronectin type III domain-containing protein 1 OS=Homo sapiens GN=LRFN1 PE=1 SV=2	0.039978	0.231906
Merlin OS=Homo sapiens GN=NF2 PE=1 SV=1	0.0397915	0.384423
Ras-related protein Rab-5A OS=Homo sapiens GN=RAB5A PE=1 SV=2	0.0396998	0.316167
Serine/threonine-protein kinase SIK2 OS=Homo sapiens GN=SIK2 PE=1 SV=1	0.0396711	0.131357
Chromodomain Y-like protein OS=Homo sapiens GN=CDYL PE=1 SV=2	0.0395901	0.144021
Uncharacterized protein C18orf25 OS=Homo sapiens GN=C18orf25 PE=1 SV=2	0.0395348	0.33616
Neuroblastoma-amplified sequence OS=Homo sapiens GN=NBAS PE=1 SV=2	0.039506	0.63766
Leucine-rich repeat-containing protein 41 OS=Homo sapiens GN=LRRC41 PE=1 SV=3	0.0394361	0.210569
Plasma membrane calcium-transporting ATPase 2 OS=Homo sapiens GN=ATP2B2 PE=1 SV=2	0.0393959	0.231468
SH3 domain-binding glutamic acid-rich-like protein 2 OS=Homo sapiens GN=SH3BGRL2 PE=1 SV=2	0.0393495	0.343255
Unconventional myosin-Va OS=Homo sapiens GN=MYO5A PE=1 SV=2	0.0393433	0.680099
MAM domain-containing glycosylphosphatidylinositol anchor protein 2 OS=Homo sapiens GN=MDGA2 PE=1 SV=2	0.0393309	0.162778
Spermatogenesis-associated protein 5 OS=Homo sapiens GN=SPATA5 PE=1 SV=3	0.039267	0.181267
Protein LAP2 OS=Homo sapiens GN=ERBB2IP PE=1 SV=2	0.0392492	0.244495
Protein FAM186B OS=Homo sapiens GN=FAM186B PE=2 SV=2	0.0392311	0.186362
Mortality factor 4-like protein 2 OS=Homo sapiens GN=MORF4L2 PE=1 SV=1	0.0392303	0.457289
TOX high mobility group box family member 4 OS=Homo sapiens GN=TOX4 PE=1 SV=1	0.0392142	0.350993
Protein AF-9 OS=Homo sapiens GN=MLLT3 PE=1 SV=2	0.0391822	0.237445
Phosphatidylcholine transfer protein OS=Homo sapiens GN=PCTP PE=1 SV=1	0.0390587	0.275018
Golgi SNAP receptor complex member 2 OS=Homo sapiens GN=GOSR2 PE=1 SV=2	0.0390507	0.515591
Ral GTPase-activating protein subunit alpha-2 OS=Homo sapiens GN=RALGAPA2 PE=1 SV=2	0.0390392	0.16703
Ephrin type-B receptor 2 OS=Homo sapiens GN=EPHB2 PE=1 SV=5	0.0390139	0.343416
39S ribosomal protein L32, mitochondrial OS=Homo sapiens GN=MRPL32 PE=1 SV=1	0.0389613	0.157192
Beta-1,3-galactosyltransferase 6 OS=Homo sapiens GN=B3GALT6 PE=1 SV=2	0.0389225	0.342312
Transcription elongation regulator 1 OS=Homo sapiens GN=TCERG1 PE=1 SV=2	0.0389048	0.371324
CaM kinase-like vesicle-associated protein OS=Homo sapiens GN=CAMKV PE=1 SV=2	0.0388714	0.499876
CTTNBP2 N-terminal-like protein OS=Homo sapiens GN=CTTNBP2NL PE=1 SV=2	0.0388682	0.570566
Neuron navigator 2 OS=Homo sapiens GN=NAV2 PE=1 SV=3	0.0388252	0.189712
Coiled-coil domain-containing protein 170 OS=Homo sapiens GN=CCDC170 PE=2 SV=3	0.0387746	0.21877
Beta-synuclein OS=Homo sapiens GN=SNCB PE=1 SV=1	0.038727	0.215806
Methyl-CpG-binding domain protein 1 OS=Homo sapiens GN=MBD1 PE=1 SV=2	0.0387246	0.117615
Dynein light chain roadblock-type 1 OS=Homo sapiens GN=DYNLRB1 PE=1 SV=3	0.038639	0.222285
LETM1 domain-containing protein 1 OS=Homo sapiens GN=LETMD1 PE=1 SV=1	0.0386347	0.278958
Protein FAM98B OS=Homo sapiens GN=FAM98B PE=1 SV=1	0.0386259	0.289461
Plectin OS=Homo sapiens GN=PLEC PE=1 SV=3	0.0386126	0.647445
Voltage-dependent anion-selective channel protein 2 OS=Homo sapiens GN=VDAC2 PE=1 SV=2	0.0386053	0.388694
39S ribosomal protein L42, mitochondrial OS=Homo sapiens GN=MRPL42 PE=1 SV=1	0.0385816	0.270297
UPF0420 protein C16orf58 OS=Homo sapiens GN=C16orf58 PE=1 SV=2	0.0385803	0.153956
Mitotic spindle-associated MMXD complex subunit MIP18 OS=Homo sapiens GN=FAM96B PE=1 SV=1	0.038565	0.224858
YTH domain-containing family protein 3 OS=Homo sapiens GN=YTHDF3 PE=1 SV=1	0.0385118	0.757196
Nuclear pore complex protein Nup88 OS=Homo sapiens GN=NUP88 PE=1 SV=2	0.0385018	0.281826
Amphoterin-induced protein 1 OS=Homo sapiens GN=AMIGO1 PE=1 SV=1	0.038467	0.269548
Zinc finger protein 346 OS=Homo sapiens GN=ZNF346 PE=1 SV=1	0.03846	0.534454
60S ribosomal protein L35a OS=Homo sapiens GN=RPL35A PE=1 SV=2	0.0384075	0.23517
Serine/threonine-protein kinase TAO2 OS=Homo sapiens GN=TAOK2 PE=1 SV=2	0.0383986	0.351893
DnaJ homolog subfamily C member 5 OS=Homo sapiens GN=DNAJC5 PE=1 SV=1	0.0383692	0.310929
Arginine and glutamate-rich protein 1 OS=Homo sapiens GN=ARGLU1 PE=1 SV=1	0.0383316	0.100732
Calmodulin-regulated spectrin-associated protein 1 OS=Homo sapiens GN=CAMSAP1 PE=1 SV=2	0.0383316	0.588581
Fibroblast growth factor 12 OS=Homo sapiens GN=FGF12 PE=1 SV=1	0.0383123	0.253333
DnaJ homolog subfamily B member 14 OS=Homo sapiens GN=DNAJB14 PE=2 SV=1	0.0383112	0.455885
39S ribosomal protein L30, mitochondrial OS=Homo sapiens GN=MRPL30 PE=1 SV=1	0.0382908	0.202139
Cation transport regulator-like protein 2 OS=Homo sapiens GN=CHAC2 PE=2 SV=1	0.0382884	0.279237
Transducin-like enhancer protein 1 OS=Homo sapiens GN=TLE1 PE=1 SV=2	0.0381712	0.358859
Cingulin OS=Homo sapiens GN=CGN PE=1 SV=2	0.038132	0.450792
Disks large homolog 5 OS=Homo sapiens GN=DLG5 PE=1 SV=4	0.0380569	0.647391
Guanine nucleotide-binding protein G(k) subunit alpha OS=Homo sapiens GN=GNAI3 PE=1 SV=3	0.0380204	0.31222
Coiled-coil domain-containing protein 159 OS=Homo sapiens GN=CCDC159 PE=2 SV=1	0.0380133	0.222214
28S ribosomal protein S27, mitochondrial OS=Homo sapiens GN=MRPS27 PE=1 SV=3	0.0379583	0.176495
Aftiphilin OS=Homo sapiens GN=AFTPH PE=1 SV=2	0.0379357	0.422249
Kinesin-associated protein 3 OS=Homo sapiens GN=KIFAP3 PE=1 SV=2	0.0379307	0.457618
Transmembrane protein 246 OS=Homo sapiens GN=TMEM246 PE=1 SV=1	0.0379084	0.325674
U4/U6.U5 small nuclear ribonucleoprotein 27 kDa protein OS=Homo sapiens GN=SNRNP27 PE=1 SV=1	0.0378969	0.416976
Vacuolar protein sorting-associated protein 18 homolog OS=Homo sapiens GN=VPS18 PE=1 SV=2	0.0378963	0.251024
Alpha-internexin OS=Homo sapiens GN=INA PE=1 SV=2	0.0378496	0.217358
Destrin OS=Homo sapiens GN=DSTN PE=1 SV=3	0.0378438	0.181368
Collagen alpha-1(XXV) chain OS=Homo sapiens GN=COL25A1 PE=1 SV=2	0.0377863	0.262327
ATP synthase subunit d, mitochondrial OS=Homo sapiens GN=ATP5H PE=1 SV=3	0.0377744	0.125547
POU domain, class 3, transcription factor 2 OS=Homo sapiens GN=POU3F2 PE=1 SV=4	0.0377405	0.117917
Heterogeneous nuclear ribonucleoprotein H OS=Homo sapiens GN=HNRNPH1 PE=1 SV=4	0.0376892	0.288616
Sodium bicarbonate cotransporter 3 OS=Homo sapiens GN=SLC4A7 PE=1 SV=2	0.0376565	0.192655
Something about silencing protein 10 OS=Homo sapiens GN=UTP3 PE=1 SV=1	0.0375626	0.417932
[Pyruvate dehydrogenase (acetyl-transferring)] kinase isozyme 2, mitochondrial OS=Homo sapiens GN=PDK2 PE=1 SV=2	0.0375457	0.180855
Plexin-C1 OS=Homo sapiens GN=PLXNC1 PE=1 SV=1	0.0375063	0.251286
Calcium/calmodulin-dependent protein kinase type 1 OS=Homo sapiens GN=CAMK1 PE=1 SV=1	0.0374331	0.130348
Acidic fibroblast growth factor intracellular-binding protein OS=Homo sapiens GN=FIBP PE=1 SV=3	0.0374302	0.201543
Cadherin-8 OS=Homo sapiens GN=CDH8 PE=1 SV=2	0.0373719	0.232871
Gamma-soluble NSF attachment protein OS=Homo sapiens GN=NAPG PE=1 SV=1	0.0373688	0.282476
Secernin-3 OS=Homo sapiens GN=SCRN3 PE=1 SV=1	0.0372752	0.274746
E3 SUMO-protein ligase CBX4 OS=Homo sapiens GN=CBX4 PE=1 SV=3	0.0372589	0.424252
Nuclear respiratory factor 1 OS=Homo sapiens GN=NRF1 PE=1 SV=1	0.0372286	0.337725
Neuferricin OS=Homo sapiens GN=CYB5D2 PE=2 SV=1	0.0372172	0.212044
Alsin OS=Homo sapiens GN=ALS2 PE=1 SV=2	0.0371741	0.231977
Islet cell autoantigen 1 OS=Homo sapiens GN=ICA1 PE=1 SV=2	0.0371725	0.391505
Zinc finger protein ZIC 2 OS=Homo sapiens GN=ZIC2 PE=1 SV=2	0.0371423	0.353657
Dymeclin OS=Homo sapiens GN=DYM PE=1 SV=1	0.0371288	0.438717
Microtubule-actin cross-linking factor 1, isoforms 1/2/3/5 OS=Homo sapiens GN=MACF1 PE=1 SV=4	0.0370942	1.37775
Regulatory-associated protein of mTOR OS=Homo sapiens GN=RPTOR PE=1 SV=1	0.0370625	0.112383
Anoctamin-10 OS=Homo sapiens GN=ANO10 PE=1 SV=2	0.037037	0.546249
Protein virilizer homolog OS=Homo sapiens GN=KIAA1429 PE=1 SV=2	0.0369602	0.421812
Pleckstrin homology-like domain family B member 1 OS=Homo sapiens GN=PHLDB1 PE=1 SV=1	0.0369196	0.33356
Protein lin-7 homolog A OS=Homo sapiens GN=LIN7A PE=1 SV=2	0.0369136	0.367836
NudC domain-containing protein 2 OS=Homo sapiens GN=NUDCD2 PE=1 SV=1	0.0368804	0.207569
RING finger protein 10 OS=Homo sapiens GN=RNF10 PE=1 SV=2	0.0368498	0.186073
Electron transfer flavoprotein-ubiquinone oxidoreductase, mitochondrial OS=Homo sapiens GN=ETFDH PE=1 SV=2	0.0367599	0.235118
Regulator of chromosome condensation OS=Homo sapiens GN=RCC1 PE=1 SV=1	0.036739	0.364433
CUE domain-containing protein 1 OS=Homo sapiens GN=CUEDC1 PE=1 SV=1	0.0367365	0.474454
Ankyrin-3 OS=Homo sapiens GN=ANK3 PE=1 SV=3	0.0366713	0.294199
GDP-mannose 4,6 dehydratase OS=Homo sapiens GN=GMDS PE=1 SV=1	0.0366338	0.33445
Protein scribble homolog OS=Homo sapiens GN=SCRIB PE=1 SV=4	0.0366087	0.474401
Malignant T-cell-amplified sequence 1 OS=Homo sapiens GN=MCTS1 PE=1 SV=1	0.0365546	0.202724
Microtubule-associated protein RP/EB family member 2 OS=Homo sapiens GN=MAPRE2 PE=1 SV=1	0.0364962	0.198968
Transcription factor 20 OS=Homo sapiens GN=TCF20 PE=1 SV=3	0.0364451	0.310256
Importin subunit alpha-7 OS=Homo sapiens GN=KPNA6 PE=1 SV=1	0.0364272	0.400054
Nuclear distribution protein nudE-like 1 OS=Homo sapiens GN=NDEL1 PE=1 SV=1	0.0364015	0.279807
Vang-like protein 2 OS=Homo sapiens GN=VANGL2 PE=1 SV=2	0.0363652	0.410654
Solute carrier family 12 member 6 OS=Homo sapiens GN=SLC12A6 PE=1 SV=2	0.0363016	0.342552
Cytochrome c oxidase subunit 7B, mitochondrial OS=Homo sapiens GN=COX7B PE=1 SV=2	0.0362937	0.209155
Dynein light chain Tctex-type 1 OS=Homo sapiens GN=DYNLT1 PE=1 SV=1	0.036264	0.27006
Stathmin-3 OS=Homo sapiens GN=STMN3 PE=1 SV=3	0.0362606	0.681631
CREB-regulated transcription coactivator 1 OS=Homo sapiens GN=CRTC1 PE=1 SV=2	0.0362492	0.276956
Phospholysine phosphohistidine inorganic pyrophosphate phosphatase OS=Homo sapiens GN=LHPP PE=1 SV=2	0.0362394	0.183123
Sialidase-1 OS=Homo sapiens GN=NEU1 PE=1 SV=1	0.0362177	0.480764
Leucine-rich repeat and immunoglobulin-like domain-containing nogo receptor-interacting protein 1 OS=Homo sapiens GN=LINGO1 PE=1 SV=2	0.0362079	0.598534
Guanine nucleotide-binding protein G(z) subunit alpha OS=Homo sapiens GN=GNAZ PE=2 SV=3	0.0362015	0.243466
Uncharacterized protein C7orf50 OS=Homo sapiens GN=C7orf50 PE=1 SV=1	0.0361662	0.409978
Probable ATP-dependent RNA helicase DDX41 OS=Homo sapiens GN=DDX41 PE=1 SV=2	0.0361611	0.858569
CAP-Gly domain-containing linker protein 3 OS=Homo sapiens GN=CLIP3 PE=1 SV=3	0.0361592	0.205887
NADH dehydrogenase [ubiquinone] 1 beta subcomplex subunit 3 OS=Homo sapiens GN=NDUFB3 PE=1 SV=3	0.0361568	0.191438
NADH dehydrogenase [ubiquinone] 1 subunit C2 OS=Homo sapiens GN=NDUFC2 PE=1 SV=1	0.0361559	0.106554
Peptidyl-prolyl cis-trans isomerase F, mitochondrial OS=Homo sapiens GN=PPIF PE=1 SV=1	0.0360804	0.406194
Interferon regulatory factor 2-binding protein 2 OS=Homo sapiens GN=IRF2BP2 PE=1 SV=2	0.0360705	0.279576
Fibroblast growth factor 18 OS=Homo sapiens GN=FGF18 PE=1 SV=1	0.0360684	0.266714
Syntaxin-binding protein 3 OS=Homo sapiens GN=STXBP3 PE=1 SV=2	0.03604	0.393433
Mitochondrial ubiquitin ligase activator of NFKB 1 OS=Homo sapiens GN=MUL1 PE=1 SV=1	0.0360257	0.259826
Pre-mRNA-splicing factor 18 OS=Homo sapiens GN=PRPF18 PE=1 SV=1	0.0360053	0.364542
Centrosomal protein of 192 kDa OS=Homo sapiens GN=CEP192 PE=1 SV=2	0.0360047	0.356303
Glycerophosphodiester phosphodiesterase domain-containing protein 1 OS=Homo sapiens GN=GDPD1 PE=1 SV=2	0.0359452	0.308083
Glutamine synthetase OS=Homo sapiens GN=GLUL PE=1 SV=4	0.0359358	0.176906
SH3 and PX domain-containing protein 2A OS=Homo sapiens GN=SH3PXD2A PE=1 SV=1	0.0359293	0.216763
Endoplasmic reticulum lectin 1 OS=Homo sapiens GN=ERLEC1 PE=1 SV=1	0.0359184	0.384518
Coiled-coil domain-containing protein 134 OS=Homo sapiens GN=CCDC134 PE=1 SV=1	0.0358736	0.190203
Protein misato homolog 1 OS=Homo sapiens GN=MSTO1 PE=1 SV=1	0.0358524	0.24365
Transcription factor MafG OS=Homo sapiens GN=MAFG PE=1 SV=1	0.0358344	0.182806
Coatomer subunit alpha OS=Homo sapiens GN=COPA PE=1 SV=2	0.035776	0.199169
Zinc finger protein 417 OS=Homo sapiens GN=ZNF417 PE=2 SV=2	0.0357586	0.330282
Myosin regulatory light chain 12B OS=Homo sapiens GN=MYL12B PE=1 SV=2	0.0357191	0.233021
1-acyl-sn-glycerol-3-phosphate acyltransferase epsilon OS=Homo sapiens GN=AGPAT5 PE=1 SV=3	0.0357062	0.254858
TAF6-like RNA polymerase II p300/CBP-associated factor-associated factor 65 kDa subunit 6L OS=Homo sapiens GN=TAF6L PE=1 SV=1	0.0356963	0.188683
Delta(14)-sterol reductase OS=Homo sapiens GN=TM7SF2 PE=2 SV=3	0.0356685	0.330826
Aldose reductase OS=Homo sapiens GN=AKR1B1 PE=1 SV=3	0.035641	0.16051
Acetylcholinesterase OS=Homo sapiens GN=ACHE PE=1 SV=1	0.0356369	0.17938
Coiled-coil domain-containing protein 94 OS=Homo sapiens GN=CCDC94 PE=1 SV=1	0.0355641	0.316546
Apoptosis-stimulating of p53 protein 2 OS=Homo sapiens GN=TP53BP2 PE=1 SV=2	0.0355598	0.301323
CDK5 and ABL1 enzyme substrate 2 OS=Homo sapiens GN=CABLES2 PE=1 SV=3	0.0355181	0.282324
Ankyrin repeat domain-containing protein 13A OS=Homo sapiens GN=ANKRD13A PE=1 SV=3	0.0355176	0.278797
Prolactin regulatory element-binding protein OS=Homo sapiens GN=PREB PE=1 SV=2	0.0354964	0.418976
UDP-N-acetylhexosamine pyrophosphorylase OS=Homo sapiens GN=UAP1 PE=1 SV=3	0.0354734	0.19891
Casein kinase I isoform gamma-1 OS=Homo sapiens GN=CSNK1G1 PE=1 SV=1	0.0354689	0.432971
Histone chaperone ASF1A OS=Homo sapiens GN=ASF1A PE=1 SV=1	0.0354675	0.266577
Ephrin type-B receptor 3 OS=Homo sapiens GN=EPHB3 PE=1 SV=2	0.0354363	0.240669
LDLR chaperone MESD OS=Homo sapiens GN=MESDC2 PE=1 SV=2	0.0353916	0.26746
Nuclear transcription factor Y subunit alpha OS=Homo sapiens GN=NFYA PE=1 SV=2	0.0353524	0.35073
Diphosphomevalonate decarboxylase OS=Homo sapiens GN=MVD PE=1 SV=1	0.0352849	0.353895
UPF0688 protein C1orf174 OS=Homo sapiens GN=C1orf174 PE=1 SV=2	0.0352515	0.394592
Fucose-1-phosphate guanylyltransferase OS=Homo sapiens GN=FPGT PE=1 SV=2	0.0352412	0.140033
SWI/SNF-related matrix-associated actin-dependent regulator of chromatin subfamily D member 1 OS=Homo sapiens GN=SMARCD1 PE=1 SV=2	0.035225	0.276197
39S ribosomal protein L15, mitochondrial OS=Homo sapiens GN=MRPL15 PE=1 SV=1	0.0352124	0.21561
Protein SCO1 homolog, mitochondrial OS=Homo sapiens GN=SCO1 PE=1 SV=1	0.0352045	0.165696
Tumor suppressor candidate 3 OS=Homo sapiens GN=TUSC3 PE=1 SV=1	0.0352042	0.331733
39S ribosomal protein L53, mitochondrial OS=Homo sapiens GN=MRPL53 PE=1 SV=1	0.0351394	0.174049
Hsp90 co-chaperone Cdc37-like 1 OS=Homo sapiens GN=CDC37L1 PE=1 SV=1	0.0350765	0.271345
Pre-B-cell leukemia transcription factor 3 OS=Homo sapiens GN=PBX3 PE=1 SV=1	0.0350509	0.0763627
Bromodomain and WD repeat-containing protein 3 OS=Homo sapiens GN=BRWD3 PE=1 SV=2	0.0350453	0.181394
Armadillo repeat protein deleted in velo-cardio-facial syndrome OS=Homo sapiens GN=ARVCF PE=1 SV=1	0.035005	0.353264
Protein angel homolog 2 OS=Homo sapiens GN=ANGEL2 PE=1 SV=1	0.0350014	0.369159
N-sulphoglucosamine sulphohydrolase OS=Homo sapiens GN=SGSH PE=1 SV=1	0.0349866	0.14361
Protein dispatched homolog 2 OS=Homo sapiens GN=DISP2 PE=2 SV=2	0.0349777	0.317779
DnaJ homolog subfamily B member 9 OS=Homo sapiens GN=DNAJB9 PE=1 SV=1	0.0348531	0.191091
Eukaryotic translation initiation factor 4E-binding protein 2 OS=Homo sapiens GN=EIF4EBP2 PE=1 SV=1	0.0347743	0.159854
Phosphoglycerate mutase 1 OS=Homo sapiens GN=PGAM1 PE=1 SV=2	0.0347556	0.19407
Leucine-rich repeat and calponin homology domain-containing protein 4 OS=Homo sapiens GN=LRCH4 PE=1 SV=2	0.0347503	0.158809
PHD finger protein 14 OS=Homo sapiens GN=PHF14 PE=1 SV=2	0.0347021	0.194785
OCIA domain-containing protein 2 OS=Homo sapiens GN=OCIAD2 PE=1 SV=1	0.0346694	0.245892
Spectrin beta chain, non-erythrocytic 1 OS=Homo sapiens GN=SPTBN1 PE=1 SV=2	0.0346657	0.442118
Zinc finger SWIM domain-containing protein 8 OS=Homo sapiens GN=ZSWIM8 PE=1 SV=1	0.0346542	0.207831
Pleckstrin homology domain-containing family A member 8 OS=Homo sapiens GN=PLEKHA8 PE=1 SV=3	0.0346489	0.285381
Charged multivesicular body protein 1a OS=Homo sapiens GN=CHMP1A PE=1 SV=1	0.0346183	0.262056
Elongator complex protein 4 OS=Homo sapiens GN=ELP4 PE=1 SV=2	0.0345335	0.316405
Zinc finger protein 711 OS=Homo sapiens GN=ZNF711 PE=1 SV=2	0.0345099	0.344553
Kazrin OS=Homo sapiens GN=KAZN PE=1 SV=2	0.0344895	0.206291
Citron Rho-interacting kinase OS=Homo sapiens GN=CIT PE=1 SV=2	0.0344447	0.235058
Zinc finger protein 384 OS=Homo sapiens GN=ZNF384 PE=1 SV=2	0.0344212	0.293031
Rho guanine nucleotide exchange factor 17 OS=Homo sapiens GN=ARHGEF17 PE=1 SV=1	0.0343414	0.118708
Voltage-gated potassium channel subunit beta-2 OS=Homo sapiens GN=KCNAB2 PE=1 SV=2	0.034339	0.315539
DDB1- and CUL4-associated factor 11 OS=Homo sapiens GN=DCAF11 PE=1 SV=1	0.0343275	0.160416
Nicolin-1 OS=Homo sapiens GN=NICN1 PE=2 SV=1	0.0343239	0.434529
Tubulin polymerization-promoting protein OS=Homo sapiens GN=TPPP PE=1 SV=1	0.0343218	0.251363
EH domain-containing protein 1 OS=Homo sapiens GN=EHD1 PE=1 SV=2	0.0343063	0.211373
Dynactin subunit 3 OS=Homo sapiens GN=DCTN3 PE=1 SV=1	0.0342125	0.195748
Neurabin-2 OS=Homo sapiens GN=PPP1R9B PE=1 SV=2	0.0342007	0.296217
ESF1 homolog OS=Homo sapiens GN=ESF1 PE=1 SV=1	0.0341689	0.155272
NF-kappa-B-repressing factor OS=Homo sapiens GN=NKRF PE=1 SV=2	0.0341448	0.161054
CDGSH iron-sulfur domain-containing protein 2 OS=Homo sapiens GN=CISD2 PE=1 SV=1	0.0341344	0.237729
Coiled-coil domain-containing protein 12 OS=Homo sapiens GN=CCDC12 PE=1 SV=1	0.0341317	0.134163
Amyloid-like protein 2 OS=Homo sapiens GN=APLP2 PE=1 SV=2	0.0341134	0.293701
26S protease regulatory subunit 8 OS=Homo sapiens GN=PSMC5 PE=1 SV=1	0.0340436	0.231374
Ras-related protein Ral-B OS=Homo sapiens GN=RALB PE=1 SV=1	0.0340354	0.288959
Potassium voltage-gated channel subfamily B member 2 OS=Homo sapiens GN=KCNB2 PE=2 SV=2	0.0340289	0.222827
ZZ-type zinc finger-containing protein 3 OS=Homo sapiens GN=ZZZ3 PE=1 SV=1	0.0339905	0.420414
Pleckstrin homology domain-containing family O member 2 OS=Homo sapiens GN=PLEKHO2 PE=2 SV=1	0.033966	0.149189
Rho-related GTP-binding protein RhoB OS=Homo sapiens GN=RHOB PE=1 SV=1	0.0339562	0.107811
Ubiquinone biosynthesis protein COQ9, mitochondrial OS=Homo sapiens GN=COQ9 PE=1 SV=1	0.0339048	0.160202
Protocadherin alpha-2 OS=Homo sapiens GN=PCDHA2 PE=1 SV=1	0.033886	0.453714
Keratin, type II cytoskeletal 8 OS=Homo sapiens GN=KRT8 PE=1 SV=7	0.0338168	0.282735
Protein YIPF5 OS=Homo sapiens GN=YIPF5 PE=1 SV=1	0.0337333	0.255996
Isoaspartyl peptidase/L-asparaginase OS=Homo sapiens GN=ASRGL1 PE=1 SV=2	0.0337307	0.156058
Farnesyl pyrophosphate synthase OS=Homo sapiens GN=FDPS PE=1 SV=4	0.0337133	0.121736
Membrane cofactor protein OS=Homo sapiens GN=CD46 PE=1 SV=3	0.0336996	0.176784
Pericentriolar material 1 protein OS=Homo sapiens GN=PCM1 PE=1 SV=4	0.0336086	0.400517
Serine/threonine-protein phosphatase 2A 56 kDa regulatory subunit gamma isoform OS=Homo sapiens GN=PPP2R5C PE=1 SV=3	0.033597	0.262308
UPF0568 protein C14orf166 OS=Homo sapiens GN=C14orf166 PE=1 SV=1	0.033593	0.13134
Secernin-1 OS=Homo sapiens GN=SCRN1 PE=1 SV=2	0.0335813	0.276727
Triple QxxK/R motif-containing protein OS=Homo sapiens GN=TRIQK PE=2 SV=1	0.0335154	0.114243
Rho guanine nucleotide exchange factor 12 OS=Homo sapiens GN=ARHGEF12 PE=1 SV=1	0.0335135	1.12396
Protocadherin gamma-C4 OS=Homo sapiens GN=PCDHGC4 PE=2 SV=1	0.0335093	0.193391
Pre-mRNA-splicing factor ATP-dependent RNA helicase PRP16 OS=Homo sapiens GN=DHX38 PE=1 SV=2	0.0335068	0.200225
Coiled-coil domain-containing protein 47 OS=Homo sapiens GN=CCDC47 PE=1 SV=1	0.0334839	0.449652
Bromodomain-containing protein 9 OS=Homo sapiens GN=BRD9 PE=1 SV=2	0.0334606	0.190813
Dynein light chain 2, cytoplasmic OS=Homo sapiens GN=DYNLL2 PE=1 SV=1	0.0334581	0.212991
Ras-related protein Rab-7a OS=Homo sapiens GN=RAB7A PE=1 SV=1	0.0334196	0.805423
Protein disulfide-isomerase A5 OS=Homo sapiens GN=PDIA5 PE=1 SV=1	0.0333972	0.164109
Guanine nucleotide-binding protein G(i) subunit alpha-1 OS=Homo sapiens GN=GNAI1 PE=1 SV=2	0.0333942	0.329026
Stromal interaction molecule 2 OS=Homo sapiens GN=STIM2 PE=1 SV=2	0.0333488	0.349216
DNA repair protein XRCC1 OS=Homo sapiens GN=XRCC1 PE=1 SV=2	0.0333383	0.16445
Zinc finger protein 689 OS=Homo sapiens GN=ZNF689 PE=1 SV=1	0.0332752	0.259657
`	0.0332612	0.195401
Neurolysin, mitochondrial OS=Homo sapiens GN=NLN PE=1 SV=1	0.033197	0.876263
Phospholipid hydroperoxide glutathione peroxidase, mitochondrial OS=Homo sapiens GN=GPX4 PE=1 SV=3	0.033187	0.178312
Protein diaphanous homolog 1 OS=Homo sapiens GN=DIAPH1 PE=1 SV=2	0.0331519	0.349719
Proteasome subunit alpha type-6 OS=Homo sapiens GN=PSMA6 PE=1 SV=1	0.0330536	0.326935
Synaptic vesicular amine transporter OS=Homo sapiens GN=SLC18A2 PE=1 SV=2	0.033046	0.188253
Bone morphogenetic protein receptor type-2 OS=Homo sapiens GN=BMPR2 PE=1 SV=2	0.0330311	0.333015
Mycophenolic acid acyl-glucuronide esterase, mitochondrial OS=Homo sapiens GN=ABHD10 PE=1 SV=1	0.0330186	0.172533
ADP-sugar pyrophosphatase OS=Homo sapiens GN=NUDT5 PE=1 SV=1	0.0330174	0.17257
Lysophospholipid acyltransferase 2 OS=Homo sapiens GN=MBOAT2 PE=2 SV=2	0.0330057	0.22454
DENN domain-containing protein 5B OS=Homo sapiens GN=DENND5B PE=1 SV=2	0.0329874	0.188424
Cell division cycle protein 23 homolog OS=Homo sapiens GN=CDC23 PE=1 SV=3	0.032981	0.174396
PX domain-containing protein kinase-like protein OS=Homo sapiens GN=PXK PE=1 SV=1	0.0329696	0.287494
ALK tyrosine kinase receptor OS=Homo sapiens GN=ALK PE=1 SV=3	0.0329694	0.232639
Serine/threonine-protein phosphatase 2A 55 kDa regulatory subunit B delta isoform OS=Homo sapiens GN=PPP2R2D PE=2 SV=1	0.0329489	0.077342
LMBR1 domain-containing protein 2 OS=Homo sapiens GN=LMBRD2 PE=1 SV=1	0.0329434	0.296723
Alpha/beta hydrolase domain-containing protein 14B OS=Homo sapiens GN=ABHD14B PE=1 SV=1	0.0329423	0.223445
Dystonin OS=Homo sapiens GN=DST PE=1 SV=4	0.0329258	1.66847
Bifunctional epoxide hydrolase 2 OS=Homo sapiens GN=EPHX2 PE=1 SV=2	0.0328716	0.296472
Synaptic vesicle membrane protein VAT-1 homolog OS=Homo sapiens GN=VAT1 PE=1 SV=2	0.0327507	0.569591
THO complex subunit 7 homolog OS=Homo sapiens GN=THOC7 PE=1 SV=3	0.0327352	0.0830174
Receptor expression-enhancing protein 5 OS=Homo sapiens GN=REEP5 PE=1 SV=3	0.032632	0.188727
Membrane-associated progesterone receptor component 2 OS=Homo sapiens GN=PGRMC2 PE=1 SV=1	0.0325968	0.10705
Methylglutaconyl-CoA hydratase, mitochondrial OS=Homo sapiens GN=AUH PE=1 SV=1	0.0325774	0.214854
LanC-like protein 2 OS=Homo sapiens GN=LANCL2 PE=1 SV=1	0.0325516	0.231947
Cytochrome c oxidase subunit 7C, mitochondrial OS=Homo sapiens GN=COX7C PE=1 SV=1	0.0325236	0.282695
Nucleobindin-1 OS=Homo sapiens GN=NUCB1 PE=1 SV=4	0.0324379	0.295849
Beta-1,4-galactosyltransferase 5 OS=Homo sapiens GN=B4GALT5 PE=2 SV=1	0.0324338	0.252377
Phosphatidylinositol 5-phosphate 4-kinase type-2 gamma OS=Homo sapiens GN=PIP4K2C PE=1 SV=3	0.0323852	0.58236
Cohesin subunit SA-1 OS=Homo sapiens GN=STAG1 PE=1 SV=3	0.0323669	0.231
pre-mRNA 3' end processing protein WDR33 OS=Homo sapiens GN=WDR33 PE=1 SV=2	0.03236	0.285692
CAAX prenyl protease 1 homolog OS=Homo sapiens GN=ZMPSTE24 PE=1 SV=2	0.032324	0.35691
Protein Hook homolog 3 OS=Homo sapiens GN=HOOK3 PE=1 SV=2	0.0323202	0.177511
Leucine-rich repeat-containing protein 49 OS=Homo sapiens GN=LRRC49 PE=2 SV=2	0.0323058	0.245234
SH3 domain-containing kinase-binding protein 1 OS=Homo sapiens GN=SH3KBP1 PE=1 SV=2	0.0322679	0.130788
Exocyst complex component 4 OS=Homo sapiens GN=EXOC4 PE=1 SV=1	0.0322642	0.494639
Protein tyrosine phosphatase domain-containing protein 1 OS=Homo sapiens GN=PTPDC1 PE=2 SV=1	0.0322358	0.130718
G-protein coupled receptor-associated sorting protein 2 OS=Homo sapiens GN=GPRASP2 PE=1 SV=1	0.0322081	0.176488
5'-AMP-activated protein kinase subunit beta-1 OS=Homo sapiens GN=PRKAB1 PE=1 SV=4	0.0321586	0.371957
Cleavage and polyadenylation specificity factor subunit 5 OS=Homo sapiens GN=NUDT21 PE=1 SV=1	0.0321019	0.213791
Calcium/calmodulin-dependent protein kinase type II subunit beta OS=Homo sapiens GN=CAMK2B PE=1 SV=3	0.0320917	0.497982
Pre-mRNA-splicing factor CWC22 homolog OS=Homo sapiens GN=CWC22 PE=1 SV=3	0.0320437	0.197509
Translation machinery-associated protein 7 OS=Homo sapiens GN=TMA7 PE=1 SV=1	0.0320295	0.107079
Protein Daple OS=Homo sapiens GN=CCDC88C PE=1 SV=3	0.0320118	0.162604
RING finger protein 11 OS=Homo sapiens GN=RNF11 PE=1 SV=1	0.0319726	0.137368
Iron-sulfur cluster assembly 2 homolog, mitochondrial OS=Homo sapiens GN=ISCA2 PE=1 SV=2	0.031917	0.236672
NADH dehydrogenase [ubiquinone] iron-sulfur protein 3, mitochondrial OS=Homo sapiens GN=NDUFS3 PE=1 SV=1	0.0318827	0.193067
Arf-GAP with GTPase, ANK repeat and PH domain-containing protein 3 OS=Homo sapiens GN=AGAP3 PE=1 SV=2	0.0318733	0.320195
ATP synthase subunit gamma, mitochondrial OS=Homo sapiens GN=ATP5C1 PE=1 SV=1	0.0318561	0.233119
Serine/threonine-protein kinase DCLK1 OS=Homo sapiens GN=DCLK1 PE=1 SV=2	0.0318474	0.566713
Synaptotagmin-5 OS=Homo sapiens GN=SYT5 PE=2 SV=2	0.0318418	0.258974
Citrate lyase subunit beta-like protein, mitochondrial OS=Homo sapiens GN=CLYBL PE=2 SV=2	0.031745	0.26559
Diablo homolog, mitochondrial OS=Homo sapiens GN=DIABLO PE=1 SV=1	0.0317298	0.0911663
Probable G-protein coupled receptor 162 OS=Homo sapiens GN=GPR162 PE=2 SV=1	0.0316888	0.292462
Tyrosine-protein kinase Fer OS=Homo sapiens GN=FER PE=1 SV=2	0.0316787	0.392327
Metallophosphoesterase MPPED2 OS=Homo sapiens GN=MPPED2 PE=2 SV=1	0.0316543	0.241754
ATP-binding cassette sub-family B member 10, mitochondrial OS=Homo sapiens GN=ABCB10 PE=1 SV=2	0.0316535	0.243508
40S ribosomal protein S7 OS=Homo sapiens GN=RPS7 PE=1 SV=1	0.0316233	0.1127
Breakpoint cluster region protein OS=Homo sapiens GN=BCR PE=1 SV=2	0.0316111	0.541461
Checkpoint protein HUS1 OS=Homo sapiens GN=HUS1 PE=1 SV=1	0.0315948	0.0724139
Aminoacyl tRNA synthase complex-interacting multifunctional protein 1 OS=Homo sapiens GN=AIMP1 PE=1 SV=2	0.0315931	0.212796
MAP kinase-activating death domain protein OS=Homo sapiens GN=MADD PE=1 SV=2	0.0315818	0.383983
Triple functional domain protein OS=Homo sapiens GN=TRIO PE=1 SV=2	0.0315046	0.365702
Rho-related BTB domain-containing protein 2 OS=Homo sapiens GN=RHOBTB2 PE=2 SV=2	0.0314699	0.156937
Coiled-coil domain-containing protein 124 OS=Homo sapiens GN=CCDC124 PE=1 SV=1	0.0314635	0.297191
U4/U6 small nuclear ribonucleoprotein Prp4 OS=Homo sapiens GN=PRPF4 PE=1 SV=2	0.0314244	0.262794
GRB2-associated-binding protein 1 OS=Homo sapiens GN=GAB1 PE=1 SV=2	0.0314087	0.177914
Exocyst complex component 3 OS=Homo sapiens GN=EXOC3 PE=1 SV=2	0.0313827	0.229125
Putative pre-mRNA-splicing factor ATP-dependent RNA helicase DHX16 OS=Homo sapiens GN=DHX16 PE=1 SV=2	0.0313248	0.254363
Dynactin subunit 4 OS=Homo sapiens GN=DCTN4 PE=1 SV=1	0.0312787	0.727602
Ubiquitin-conjugating enzyme E2 O OS=Homo sapiens GN=UBE2O PE=1 SV=3	0.0312467	0.327477
Cytochrome c oxidase subunit 5B, mitochondrial OS=Homo sapiens GN=COX5B PE=1 SV=2	0.0312457	0.123496
Motile sperm domain-containing protein 2 OS=Homo sapiens GN=MOSPD2 PE=1 SV=1	0.0312179	0.187536
Heparan-sulfate 6-O-sulfotransferase 1 OS=Homo sapiens GN=HS6ST1 PE=1 SV=5	0.0311796	0.419102
Histone-lysine N-methyltransferase SETMAR OS=Homo sapiens GN=SETMAR PE=1 SV=2	0.0311751	0.308677
F-box/LRR-repeat protein 16 OS=Homo sapiens GN=FBXL16 PE=1 SV=2	0.0311466	0.281363
Peptide-N(4)-(N-acetyl-beta-glucosaminyl)asparagine amidase OS=Homo sapiens GN=NGLY1 PE=1 SV=1	0.0311414	0.273524
Renin receptor OS=Homo sapiens GN=ATP6AP2 PE=1 SV=2	0.0311223	0.190703
Probable C-mannosyltransferase DPY19L3 OS=Homo sapiens GN=DPY19L3 PE=2 SV=1	0.031111	0.140349
Brain protein I3 OS=Homo sapiens GN=BRI3 PE=2 SV=1	0.0311033	0.201249
Peroxiredoxin-5, mitochondrial OS=Homo sapiens GN=PRDX5 PE=1 SV=4	0.0310925	0.180785
ADP-ribose pyrophosphatase, mitochondrial OS=Homo sapiens GN=NUDT9 PE=1 SV=1	0.0310738	0.37686
Tetratricopeptide repeat protein 9B OS=Homo sapiens GN=TTC9B PE=2 SV=1	0.0310391	0.152392
DNA polymerase subunit gamma-2, mitochondrial OS=Homo sapiens GN=POLG2 PE=1 SV=1	0.0310374	0.131125
Folliculin-interacting protein 1 OS=Homo sapiens GN=FNIP1 PE=1 SV=3	0.0310368	0.198713
Golgi resident protein GCP60 OS=Homo sapiens GN=ACBD3 PE=1 SV=4	0.0309395	0.28735
Gelsolin OS=Homo sapiens GN=GSN PE=1 SV=1	0.0309284	0.109856
HEAT repeat-containing protein 6 OS=Homo sapiens GN=HEATR6 PE=1 SV=1	0.0309097	0.233868
SWI/SNF complex subunit SMARCC2 OS=Homo sapiens GN=SMARCC2 PE=1 SV=1	0.0308836	0.212353
Calpastatin OS=Homo sapiens GN=CAST PE=1 SV=4	0.0308836	0.276391
Mitochondrial pyruvate carrier 2 OS=Homo sapiens GN=MPC2 PE=1 SV=1	0.0308186	0.0841927
Serine/threonine-protein kinase 25 OS=Homo sapiens GN=STK25 PE=1 SV=1	0.0307583	0.270961
NudC domain-containing protein 1 OS=Homo sapiens GN=NUDCD1 PE=1 SV=2	0.0307406	0.231026
Low-density lipoprotein receptor class A domain-containing protein 3 OS=Homo sapiens GN=LDLRAD3 PE=2 SV=3	0.0306629	0.259889
Isocitrate dehydrogenase [NAD] subunit beta, mitochondrial OS=Homo sapiens GN=IDH3B PE=1 SV=2	0.0306518	0.200046
V-type proton ATPase subunit C 1 OS=Homo sapiens GN=ATP6V1C1 PE=1 SV=4	0.0306482	0.135213
AP-3 complex subunit sigma-2 OS=Homo sapiens GN=AP3S2 PE=1 SV=1	0.0305827	0.113239
Ras-related protein Rab-39B OS=Homo sapiens GN=RAB39B PE=1 SV=1	0.0305538	0.323029
Mediator of RNA polymerase II transcription subunit 6 OS=Homo sapiens GN=MED6 PE=1 SV=2	0.0305518	0.270444
Phostensin OS=Homo sapiens GN=PPP1R18 PE=1 SV=1	0.0305345	0.398267
Nuclear migration protein nudC OS=Homo sapiens GN=NUDC PE=1 SV=1	0.0305052	0.229267
7-methylguanosine phosphate-specific 5'-nucleotidase OS=Homo sapiens GN=NT5C3B PE=1 SV=4	0.0304643	0.10347
SH2B adapter protein 1 OS=Homo sapiens GN=SH2B1 PE=1 SV=3	0.0304031	0.381133
Basal cell adhesion molecule OS=Homo sapiens GN=BCAM PE=1 SV=2	0.0303622	0.239777
Serine/threonine-protein phosphatase 6 regulatory ankyrin repeat subunit B OS=Homo sapiens GN=ANKRD44 PE=1 SV=3	0.0303524	0.23444
Cytosolic purine 5'-nucleotidase OS=Homo sapiens GN=NT5C2 PE=1 SV=1	0.0303329	0.195078
Tripartite motif-containing protein 3 OS=Homo sapiens GN=TRIM3 PE=1 SV=2	0.0302783	0.29306
SAP domain-containing ribonucleoprotein OS=Homo sapiens GN=SARNP PE=1 SV=3	0.030264	0.200181
Diacylglycerol kinase theta OS=Homo sapiens GN=DGKQ PE=1 SV=2	0.0302535	0.302646
Tripartite motif-containing protein 26 OS=Homo sapiens GN=TRIM26 PE=2 SV=1	0.0302445	0.273658
Activin receptor type-2B OS=Homo sapiens GN=ACVR2B PE=1 SV=3	0.0301274	0.546888
WW domain-binding protein 2 OS=Homo sapiens GN=WBP2 PE=1 SV=1	0.0300899	0.294408
Dedicator of cytokinesis protein 11 OS=Homo sapiens GN=DOCK11 PE=1 SV=2	0.0300574	0.314119
Mitochondrial ribonuclease P protein 1 OS=Homo sapiens GN=TRMT10C PE=1 SV=2	0.0299954	0.354947
Protein SMG9 OS=Homo sapiens GN=SMG9 PE=1 SV=1	0.0299745	0.115449
Translin OS=Homo sapiens GN=TSN PE=1 SV=1	0.029965	0.124832
Peroxisomal membrane protein PEX14 OS=Homo sapiens GN=PEX14 PE=1 SV=1	0.0299558	0.259261
BTB/POZ domain-containing protein KCTD17 OS=Homo sapiens GN=KCTD17 PE=1 SV=3	0.0299461	0.0863847
Protein phosphatase 1 regulatory subunit 14B OS=Homo sapiens GN=PPP1R14B PE=1 SV=3	0.0298712	0.100567
Bromodomain-containing protein 8 OS=Homo sapiens GN=BRD8 PE=1 SV=2	0.0298669	0.110331
Myotubularin-related protein 12 OS=Homo sapiens GN=MTMR12 PE=1 SV=2	0.0298502	0.223557
Protein NDRG4 OS=Homo sapiens GN=NDRG4 PE=1 SV=2	0.0298165	0.245575
MLX-interacting protein OS=Homo sapiens GN=MLXIP PE=1 SV=2	0.0297654	0.222392
Catenin delta-1 OS=Homo sapiens GN=CTNND1 PE=1 SV=1	0.0297514	0.182315
Polypeptide N-acetylgalactosaminyltransferase 11 OS=Homo sapiens GN=GALNT11 PE=1 SV=2	0.0297478	0.283978
Cytosolic acyl coenzyme A thioester hydrolase OS=Homo sapiens GN=ACOT7 PE=1 SV=3	0.0297325	0.264641
Centrosomal protein of 170 kDa protein B OS=Homo sapiens GN=CEP170B PE=1 SV=4	0.0296809	0.382056
60S ribosomal protein L36 OS=Homo sapiens GN=RPL36 PE=1 SV=3	0.0296384	0.220326
DnaJ homolog subfamily B member 6 OS=Homo sapiens GN=DNAJB6 PE=1 SV=2	0.0296175	0.385495
Alpha-mannosidase 2x OS=Homo sapiens GN=MAN2A2 PE=2 SV=3	0.0295901	0.192393
Potassium voltage-gated channel subfamily C member 1 OS=Homo sapiens GN=KCNC1 PE=2 SV=1	0.029469	0.21295
Transitional endoplasmic reticulum ATPase OS=Homo sapiens GN=VCP PE=1 SV=4	0.0293932	0.41429
Serine/threonine-protein kinase Nek1 OS=Homo sapiens GN=NEK1 PE=1 SV=2	0.0293343	0.307447
Fragile X mental retardation syndrome-related protein 1 OS=Homo sapiens GN=FXR1 PE=1 SV=3	0.0293302	0.187225
Terminal uridylyltransferase 4 OS=Homo sapiens GN=ZCCHC11 PE=1 SV=3	0.0293243	0.183732
Serine/threonine-protein kinase SMG1 OS=Homo sapiens GN=SMG1 PE=1 SV=3	0.0292817	0.331354
Band 4.1-like protein 3 OS=Homo sapiens GN=EPB41L3 PE=1 SV=2	0.0291724	0.363765
TSC22 domain family protein 4 OS=Homo sapiens GN=TSC22D4 PE=1 SV=2	0.0291084	0.251051
Sideroflexin-4 OS=Homo sapiens GN=SFXN4 PE=1 SV=1	0.0290345	0.374984
Clathrin coat assembly protein AP180 OS=Homo sapiens GN=SNAP91 PE=1 SV=2	0.029022	0.518208
Omega-amidase NIT2 OS=Homo sapiens GN=NIT2 PE=1 SV=1	0.0290136	0.232982
Pterin-4-alpha-carbinolamine dehydratase OS=Homo sapiens GN=PCBD1 PE=1 SV=2	0.028983	0.222477
Sequestosome-1 OS=Homo sapiens GN=SQSTM1 PE=1 SV=1	0.0289283	0.42225
Mucosa-associated lymphoid tissue lymphoma translocation protein 1 OS=Homo sapiens GN=MALT1 PE=1 SV=1	0.0289199	0.344422
U6 snRNA-associated Sm-like protein LSm6 OS=Homo sapiens GN=LSM6 PE=1 SV=1	0.0289013	0.11399
Zinc finger protein 787 OS=Homo sapiens GN=ZNF787 PE=1 SV=3	0.0289011	0.223842
F-box/WD repeat-containing protein 9 OS=Homo sapiens GN=FBXW9 PE=1 SV=2	0.0288754	0.263546
NK-tumor recognition protein OS=Homo sapiens GN=NKTR PE=1 SV=2	0.0288497	0.203732
Symplekin OS=Homo sapiens GN=SYMPK PE=1 SV=2	0.0288473	0.323598
Ubiquitin-conjugating enzyme E2 variant 1 OS=Homo sapiens GN=UBE2V1 PE=1 SV=2	0.0288367	0.138605
Nuclear mitotic apparatus protein 1 OS=Homo sapiens GN=NUMA1 PE=1 SV=2	0.028769	0.241286
Synembryn-B OS=Homo sapiens GN=RIC8B PE=1 SV=2	0.0287362	0.344324
Leucine-rich repeat and immunoglobulin-like domain-containing nogo receptor-interacting protein 2 OS=Homo sapiens GN=LINGO2 PE=1 SV=1	0.028734	0.221979
C-Jun-amino-terminal kinase-interacting protein 3 OS=Homo sapiens GN=MAPK8IP3 PE=1 SV=3	0.0286729	0.45279
Band 4.1-like protein 1 OS=Homo sapiens GN=EPB41L1 PE=1 SV=2	0.028657	0.205449
cAMP-dependent protein kinase type II-beta regulatory subunit OS=Homo sapiens GN=PRKAR2B PE=1 SV=3	0.0286257	0.273244
Protein RCC2 OS=Homo sapiens GN=RCC2 PE=1 SV=2	0.0286216	0.149488
Signal transducing adapter molecule 1 OS=Homo sapiens GN=STAM PE=1 SV=3	0.0286038	0.203141
Disks large homolog 4 OS=Homo sapiens GN=DLG4 PE=1 SV=3	0.0284257	0.366666
BRO1 domain-containing protein BROX OS=Homo sapiens GN=BROX PE=1 SV=1	0.028422	0.150963
Nuclear receptor-binding protein 2 OS=Homo sapiens GN=NRBP2 PE=1 SV=2	0.02837	0.175095
Small G protein signaling modulator 2 OS=Homo sapiens GN=SGSM2 PE=1 SV=4	0.028365	0.247666
Glycerol-3-phosphate acyltransferase 4 OS=Homo sapiens GN=AGPAT6 PE=1 SV=1	0.0283423	0.143262
FYVE, RhoGEF and PH domain-containing protein 1 OS=Homo sapiens GN=FGD1 PE=1 SV=2	0.028323	0.421862
Acylpyruvase FAHD1, mitochondrial OS=Homo sapiens GN=FAHD1 PE=1 SV=2	0.0282232	0.163679
Adenylate cyclase type 9 OS=Homo sapiens GN=ADCY9 PE=1 SV=4	0.0282203	0.310424
Vacuolar protein sorting-associated protein 37C OS=Homo sapiens GN=VPS37C PE=1 SV=2	0.0282071	0.128333
Cleft lip and palate transmembrane protein 1-like protein OS=Homo sapiens GN=CLPTM1L PE=1 SV=1	0.0281967	0.193148
Nucleolar protein 8 OS=Homo sapiens GN=NOL8 PE=1 SV=1	0.0281927	0.228655
Cellular nucleic acid-binding protein OS=Homo sapiens GN=CNBP PE=1 SV=1	0.0281748	0.186928
Protein FAM162A OS=Homo sapiens GN=FAM162A PE=1 SV=2	0.0281679	0.101884
Ubiquitin carboxyl-terminal hydrolase isozyme L3 OS=Homo sapiens GN=UCHL3 PE=1 SV=1	0.0281539	0.153997
PITH domain-containing protein 1 OS=Homo sapiens GN=PITHD1 PE=1 SV=1	0.0281456	0.140116
Probable cation-transporting ATPase 13A3 OS=Homo sapiens GN=ATP13A3 PE=1 SV=4	0.0280962	0.338976
Cyclin-H OS=Homo sapiens GN=CCNH PE=1 SV=1	0.0280447	0.324807
Serine/threonine-protein kinase 38 OS=Homo sapiens GN=STK38 PE=1 SV=1	0.028029	0.216048
Serine/threonine-protein phosphatase 2B catalytic subunit beta isoform OS=Homo sapiens GN=PPP3CB PE=1 SV=2	0.0279864	0.245774
GRIP and coiled-coil domain-containing protein 1 OS=Homo sapiens GN=GCC1 PE=1 SV=1	0.0279842	0.330075
Exocyst complex component 6B OS=Homo sapiens GN=EXOC6B PE=1 SV=3	0.0279696	0.258987
Phosphatidylinositol N-acetylglucosaminyltransferase subunit A OS=Homo sapiens GN=PIGA PE=1 SV=1	0.0278755	0.159361
LysM and putative peptidoglycan-binding domain-containing protein 1 OS=Homo sapiens GN=LYSMD1 PE=1 SV=1	0.0278331	0.228005
Cleft lip and palate transmembrane protein 1 OS=Homo sapiens GN=CLPTM1 PE=1 SV=1	0.0278321	0.230934
Peptidyl-prolyl cis-trans isomerase NIMA-interacting 1 OS=Homo sapiens GN=PIN1 PE=1 SV=1	0.0278164	0.151367
G patch domain-containing protein 1 OS=Homo sapiens GN=GPATCH1 PE=1 SV=1	0.027805	0.215122
Acylphosphatase-1 OS=Homo sapiens GN=ACYP1 PE=1 SV=2	0.027781	0.138301
Kinectin OS=Homo sapiens GN=KTN1 PE=1 SV=1	0.0277803	0.19174
Solute carrier family 2, facilitated glucose transporter member 3 OS=Homo sapiens GN=SLC2A3 PE=1 SV=1	0.0277037	0.194037
Guanine nucleotide exchange factor DBS OS=Homo sapiens GN=MCF2L PE=1 SV=2	0.0277037	0.160909
Metabotropic glutamate receptor 2 OS=Homo sapiens GN=GRM2 PE=1 SV=2	0.0276608	0.178816
40S ribosomal protein S13 OS=Homo sapiens GN=RPS13 PE=1 SV=2	0.027597	0.375853
Lanosterol synthase OS=Homo sapiens GN=LSS PE=1 SV=1	0.0275796	0.452754
Ubiquitin-like modifier-activating enzyme ATG7 OS=Homo sapiens GN=ATG7 PE=1 SV=1	0.0275114	0.336954
U2 small nuclear ribonucleoprotein B'' OS=Homo sapiens GN=SNRPB2 PE=1 SV=1	0.0275011	0.102635
Partner of Y14 and mago OS=Homo sapiens GN=WIBG PE=1 SV=1	0.0274381	0.230929
Obg-like ATPase 1 OS=Homo sapiens GN=OLA1 PE=1 SV=2	0.0273744	0.236612
Zinc finger protein 821 OS=Homo sapiens GN=ZNF821 PE=2 SV=3	0.0272979	0.116735
WD repeat domain phosphoinositide-interacting protein 2 OS=Homo sapiens GN=WIPI2 PE=1 SV=1	0.0272972	0.122745
Probable inactive tRNA-specific adenosine deaminase-like protein 3 OS=Homo sapiens GN=ADAT3 PE=1 SV=1	0.0272674	0.0938989
Mevalonate kinase OS=Homo sapiens GN=MVK PE=1 SV=1	0.027233	0.205659
Cytoskeleton-associated protein 5 OS=Homo sapiens GN=CKAP5 PE=1 SV=3	0.0272166	1.00018
28S ribosomal protein S23, mitochondrial OS=Homo sapiens GN=MRPS23 PE=1 SV=2	0.0271085	0.247371
Inositol monophosphatase 3 OS=Homo sapiens GN=IMPAD1 PE=1 SV=1	0.0270948	0.194789
Centrosomal protein of 170 kDa OS=Homo sapiens GN=CEP170 PE=1 SV=1	0.0270758	0.873077
Ras-related protein Rab-18 OS=Homo sapiens GN=RAB18 PE=1 SV=1	0.0270623	0.244175
Leucine-rich repeat-containing protein 4B OS=Homo sapiens GN=LRRC4B PE=2 SV=3	0.0270329	0.165735
Cell division cycle 5-like protein OS=Homo sapiens GN=CDC5L PE=1 SV=2	0.0270104	0.305243
Ras-related protein R-Ras OS=Homo sapiens GN=RRAS PE=1 SV=1	0.0269409	0.132253
Ciliary neurotrophic factor receptor subunit alpha OS=Homo sapiens GN=CNTFR PE=1 SV=2	0.0269238	0.288999
Zinc finger protein 428 OS=Homo sapiens GN=ZNF428 PE=1 SV=2	0.0269186	0.146671
Vacuolar protein sorting-associated protein 29 OS=Homo sapiens GN=VPS29 PE=1 SV=1	0.0268393	0.25066
Mitochondrial import receptor subunit TOM40 homolog OS=Homo sapiens GN=TOMM40 PE=1 SV=1	0.0268389	0.307305
Protein unc-119 homolog A OS=Homo sapiens GN=UNC119 PE=1 SV=1	0.0268189	0.20487
Armadillo repeat-containing X-linked protein 2 OS=Homo sapiens GN=ARMCX2 PE=2 SV=1	0.0268122	0.19367
Serine/threonine-protein kinase PAK 2 OS=Homo sapiens GN=PAK2 PE=1 SV=3	0.0268118	0.360479
B-cell CLL/lymphoma 7 protein family member B OS=Homo sapiens GN=BCL7B PE=1 SV=1	0.0268084	0.160359
Ras-related protein Rab-5C OS=Homo sapiens GN=RAB5C PE=1 SV=2	0.026708	0.129026
Probable RNA-binding protein EIF1AD OS=Homo sapiens GN=EIF1AD PE=1 SV=1	0.0266965	0.25449
Transcription elongation factor B polypeptide 3 OS=Homo sapiens GN=TCEB3 PE=1 SV=2	0.026681	0.142682
Stomatin-like protein 1 OS=Homo sapiens GN=STOML1 PE=1 SV=1	0.0266207	0.0917056
Phosphorylase b kinase regulatory subunit alpha, liver isoform OS=Homo sapiens GN=PHKA2 PE=1 SV=1	0.02655	0.221715
Ubiquitin-conjugating enzyme E2 L3 OS=Homo sapiens GN=UBE2L3 PE=1 SV=1	0.0265462	0.0967767
Coiled-coil domain-containing protein 9 OS=Homo sapiens GN=CCDC9 PE=1 SV=1	0.0264945	0.285293
Immunoglobulin superfamily containing leucine-rich repeat protein 2 OS=Homo sapiens GN=ISLR2 PE=2 SV=1	0.0264804	0.237976
Male-specific lethal 1 homolog OS=Homo sapiens GN=MSL1 PE=1 SV=3	0.0264596	0.26262
Forkhead box protein O3 OS=Homo sapiens GN=FOXO3 PE=1 SV=1	0.0264495	0.0729067
CCR4-NOT transcription complex subunit 8 OS=Homo sapiens GN=CNOT8 PE=1 SV=1	0.0264464	0.231445
Coiled-coil domain-containing protein 117 OS=Homo sapiens GN=CCDC117 PE=2 SV=1	0.0264342	0.483547
Nuclear fragile X mental retardation-interacting protein 2 OS=Homo sapiens GN=NUFIP2 PE=1 SV=1	0.0263942	0.250433
PH and SEC7 domain-containing protein 1 OS=Homo sapiens GN=PSD PE=1 SV=2	0.0263848	0.296616
Integrator complex subunit 1 OS=Homo sapiens GN=INTS1 PE=1 SV=2	0.0263395	0.259029
Cdc42 effector protein 4 OS=Homo sapiens GN=CDC42EP4 PE=1 SV=1	0.0263269	0.27745
Uncharacterized protein KIAA1109 OS=Homo sapiens GN=KIAA1109 PE=1 SV=2	0.0263184	0.124738
39S ribosomal protein L18, mitochondrial OS=Homo sapiens GN=MRPL18 PE=1 SV=1	0.0263183	0.124452
Vesicle-associated membrane protein-associated protein B/C OS=Homo sapiens GN=VAPB PE=1 SV=3	0.0262948	0.220054
Calmodulin OS=Homo sapiens GN=CALM1 PE=1 SV=2	0.0262255	0.0430549
A-kinase anchor protein 8 OS=Homo sapiens GN=AKAP8 PE=1 SV=1	0.0262148	0.245735
Vacuolar fusion protein MON1 homolog B OS=Homo sapiens GN=MON1B PE=1 SV=1	0.026172	0.0460871
Protein LSM14 homolog A OS=Homo sapiens GN=LSM14A PE=1 SV=3	0.0261432	0.153025
Apoptosis-stimulating of p53 protein 1 OS=Homo sapiens GN=PPP1R13B PE=1 SV=3	0.0261273	0.518216
Kynurenine--oxoglutarate transaminase 3 OS=Homo sapiens GN=CCBL2 PE=1 SV=1	0.0261268	0.367514
Adenylate kinase isoenzyme 5 OS=Homo sapiens GN=AK5 PE=1 SV=2	0.0261238	0.0808816
Transmembrane protein 43 OS=Homo sapiens GN=TMEM43 PE=1 SV=1	0.026088	0.316142
Medium-chain specific acyl-CoA dehydrogenase, mitochondrial OS=Homo sapiens GN=ACADM PE=1 SV=1	0.0260614	0.223611
Cytochrome b-c1 complex subunit 1, mitochondrial OS=Homo sapiens GN=UQCRC1 PE=1 SV=3	0.0260108	0.166967
Fatty aldehyde dehydrogenase OS=Homo sapiens GN=ALDH3A2 PE=1 SV=1	0.0259698	0.207436
Endophilin-B2 OS=Homo sapiens GN=SH3GLB2 PE=1 SV=1	0.0259568	0.175251
BCL2/adenovirus E1B 19 kDa protein-interacting protein 3 OS=Homo sapiens GN=BNIP3 PE=1 SV=2	0.0258884	0.187109
Microtubule-associated protein RP/EB family member 3 OS=Homo sapiens GN=MAPRE3 PE=1 SV=1	0.0258306	0.105888
PIN2/TERF1-interacting telomerase inhibitor 1 OS=Homo sapiens GN=PINX1 PE=1 SV=2	0.0258233	0.167833
28S ribosomal protein S17, mitochondrial OS=Homo sapiens GN=MRPS17 PE=2 SV=1	0.0257698	0.123103
Ephrin-A5 OS=Homo sapiens GN=EFNA5 PE=1 SV=1	0.0257405	0.324173
Thioredoxin-like protein 4A OS=Homo sapiens GN=TXNL4A PE=1 SV=1	0.025718	0.213573
Ras-related protein Rab-33A OS=Homo sapiens GN=RAB33A PE=1 SV=2	0.0256439	0.182409
Cytochrome b5 reductase 4 OS=Homo sapiens GN=CYB5R4 PE=1 SV=1	0.0256142	0.278523
Serine/threonine-protein phosphatase 2A 55 kDa regulatory subunit B beta isoform OS=Homo sapiens GN=PPP2R2B PE=1 SV=1	0.0255942	0.267193
Signal peptide peptidase-like 2B OS=Homo sapiens GN=SPPL2B PE=1 SV=2	0.0255862	0.127529
Septin-8 OS=Homo sapiens GN=SEPT8 PE=1 SV=4	0.0255429	0.11278
Leucine-rich repeat and fibronectin type-III domain-containing protein 3 OS=Homo sapiens GN=LRFN3 PE=2 SV=1	0.0255115	0.154472
Poly(A) RNA polymerase, mitochondrial OS=Homo sapiens GN=MTPAP PE=1 SV=1	0.0254892	0.147969
Protein FAM208B OS=Homo sapiens GN=FAM208B PE=1 SV=1	0.0254873	0.253957
Hydroxyacylglutathione hydrolase, mitochondrial OS=Homo sapiens GN=HAGH PE=1 SV=2	0.0254824	0.23032
ADP-ribosylation factor-like protein 6-interacting protein 6 OS=Homo sapiens GN=ARL6IP6 PE=1 SV=1	0.025479	0.155621
Ankyrin repeat domain-containing protein 11 OS=Homo sapiens GN=ANKRD11 PE=1 SV=3	0.0254681	0.145884
Ataxin-2-like protein OS=Homo sapiens GN=ATXN2L PE=1 SV=2	0.0254591	0.251514
Sprouty-related, EVH1 domain-containing protein 1 OS=Homo sapiens GN=SPRED1 PE=1 SV=2	0.0254221	0.229562
F-box/LRR-repeat protein 18 OS=Homo sapiens GN=FBXL18 PE=1 SV=2	0.025348	0.159773
DAZ-associated protein 1 OS=Homo sapiens GN=DAZAP1 PE=1 SV=1	0.025325	0.1734
Ubiquitin carboxyl-terminal hydrolase 33 OS=Homo sapiens GN=USP33 PE=1 SV=2	0.0253126	0.291548
Early endosome antigen 1 OS=Homo sapiens GN=EEA1 PE=1 SV=2	0.0252721	0.358522
Putative deoxyribose-phosphate aldolase OS=Homo sapiens GN=DERA PE=1 SV=2	0.02522	0.150102
UBX domain-containing protein 8 OS=Homo sapiens GN=UBXN8 PE=1 SV=2	0.0251853	0.0978998
Dihydropyrimidinase-related protein 2 OS=Homo sapiens GN=DPYSL2 PE=1 SV=1	0.025141	0.166192
Ragulator complex protein LAMTOR2 OS=Homo sapiens GN=LAMTOR2 PE=1 SV=1	0.0251147	0.134949
WD repeat-containing protein 74 OS=Homo sapiens GN=WDR74 PE=1 SV=1	0.0250967	0.134969
Sodium channel protein type 3 subunit alpha OS=Homo sapiens GN=SCN3A PE=1 SV=2	0.0249293	0.0877566
Caseinolytic peptidase B protein homolog OS=Homo sapiens GN=CLPB PE=1 SV=1	0.0249099	0.187067
WD repeat and FYVE domain-containing protein 1 OS=Homo sapiens GN=WDFY1 PE=1 SV=1	0.0248955	0.313134
Gamma-taxilin OS=Homo sapiens GN=TXLNG PE=1 SV=2	0.0248251	0.21101
Low-density lipoprotein receptor OS=Homo sapiens GN=LDLR PE=1 SV=1	0.0248244	0.0867069
Protein phosphatase 1 regulatory subunit 12A OS=Homo sapiens GN=PPP1R12A PE=1 SV=1	0.0248091	0.270975
Plasma membrane calcium-transporting ATPase 3 OS=Homo sapiens GN=ATP2B3 PE=1 SV=3	0.0247639	0.299345
Nuclear receptor coactivator 7 OS=Homo sapiens GN=NCOA7 PE=1 SV=2	0.0247278	0.298041
Cytoplasmic dynein 1 light intermediate chain 1 OS=Homo sapiens GN=DYNC1LI1 PE=1 SV=3	0.0247255	0.36027
ARL14 effector protein OS=Homo sapiens GN=ARL14EP PE=1 SV=1	0.0247122	0.175013
Phosphatidylinositol 3-kinase regulatory subunit beta OS=Homo sapiens GN=PIK3R2 PE=1 SV=2	0.0246952	0.295289
Cob(I)yrinic acid a,c-diamide adenosyltransferase, mitochondrial OS=Homo sapiens GN=MMAB PE=1 SV=1	0.0246515	0.173733
Calcineurin subunit B type 1 OS=Homo sapiens GN=PPP3R1 PE=1 SV=2	0.0246464	0.0806079
Protein rogdi homolog OS=Homo sapiens GN=ROGDI PE=1 SV=1	0.0246189	0.182754
Phosphoglycerate kinase 2 OS=Homo sapiens GN=PGK2 PE=1 SV=3	0.0246037	0.12063
Far upstream element-binding protein 3 OS=Homo sapiens GN=FUBP3 PE=1 SV=2	0.0245984	0.126549
Arfaptin-1 OS=Homo sapiens GN=ARFIP1 PE=1 SV=2	0.0245979	0.359011
Serine/threonine-protein phosphatase 4 catalytic subunit OS=Homo sapiens GN=PPP4C PE=1 SV=1	0.024517	0.102186
Actin-binding LIM protein 2 OS=Homo sapiens GN=ABLIM2 PE=1 SV=2	0.0244716	0.203441
Sn1-specific diacylglycerol lipase beta OS=Homo sapiens GN=DAGLB PE=1 SV=2	0.0244411	0.225441
ER membrane protein complex subunit 1 OS=Homo sapiens GN=EMC1 PE=1 SV=1	0.0244313	0.198019
39S ribosomal protein L10, mitochondrial OS=Homo sapiens GN=MRPL10 PE=1 SV=3	0.0244136	0.248504
Ubiquinol-cytochrome-c reductase complex assembly factor 1 OS=Homo sapiens GN=UQCC1 PE=1 SV=3	0.0243932	0.129313
Beta-adducin OS=Homo sapiens GN=ADD2 PE=1 SV=3	0.0243769	0.234213
Myelin basic protein OS=Homo sapiens GN=MBP PE=1 SV=3	0.0243685	0.105828
Rap guanine nucleotide exchange factor 4 OS=Homo sapiens GN=RAPGEF4 PE=1 SV=1	0.0243538	0.109625
Cell adhesion molecule 3 OS=Homo sapiens GN=CADM3 PE=1 SV=1	0.0243091	0.246999
Nck-associated protein 1 OS=Homo sapiens GN=NCKAP1 PE=1 SV=1	0.0242542	0.216777
Protein FAM126B OS=Homo sapiens GN=FAM126B PE=2 SV=1	0.0242294	0.141505
TATA element modulatory factor OS=Homo sapiens GN=TMF1 PE=1 SV=2	0.024195	0.0995172
Heme oxygenase 2 OS=Homo sapiens GN=HMOX2 PE=1 SV=2	0.0241075	0.141414
Dual specificity tyrosine-phosphorylation-regulated kinase 1B OS=Homo sapiens GN=DYRK1B PE=1 SV=1	0.0241063	0.0846477
Dyslexia-associated protein KIAA0319-like protein OS=Homo sapiens GN=KIAA0319L PE=1 SV=2	0.0240796	0.302279
Zinc finger C2HC domain-containing protein 1A OS=Homo sapiens GN=ZC2HC1A PE=1 SV=2	0.0240715	0.195359
UBX domain-containing protein 6 OS=Homo sapiens GN=UBXN6 PE=1 SV=1	0.0240289	0.299651
Dihydrolipoyllysine-residue acetyltransferase component of pyruvate dehydrogenase complex, mitochondrial OS=Homo sapiens GN=DLAT PE=1 SV=3	0.0240234	0.224383
U4/U6.U5 tri-snRNP-associated protein 1 OS=Homo sapiens GN=SART1 PE=1 SV=1	0.0239913	0.1893
Probable phospholipid-transporting ATPase IB OS=Homo sapiens GN=ATP8A2 PE=1 SV=2	0.0239896	0.286092
Phosphatidylinositol 5-phosphate 4-kinase type-2 alpha OS=Homo sapiens GN=PIP4K2A PE=1 SV=2	0.0239882	0.0946141
WAS protein family homolog 2 OS=Homo sapiens GN=WASH2P PE=2 SV=2	0.0239628	0.291317
PR domain zinc finger protein 2 OS=Homo sapiens GN=PRDM2 PE=1 SV=3	0.023949	0.21961
Guanine nucleotide-binding protein subunit alpha-11 OS=Homo sapiens GN=GNA11 PE=1 SV=2	0.0238963	0.256584
Spectrin beta chain, non-erythrocytic 2 OS=Homo sapiens GN=SPTBN2 PE=1 SV=3	0.0238429	0.225583
Rho guanine nucleotide exchange factor 4 OS=Homo sapiens GN=ARHGEF4 PE=1 SV=3	0.0237977	0.12792
Sodium/potassium-transporting ATPase subunit beta-1 OS=Homo sapiens GN=ATP1B1 PE=1 SV=1	0.0237736	0.227932
Thymidine kinase 2, mitochondrial OS=Homo sapiens GN=TK2 PE=1 SV=4	0.0237069	0.120125
Huntingtin-interacting protein 1-related protein OS=Homo sapiens GN=HIP1R PE=1 SV=2	0.0236975	0.227595
4-aminobutyrate aminotransferase, mitochondrial OS=Homo sapiens GN=ABAT PE=1 SV=3	0.0236917	0.129328
Protocadherin beta-5 OS=Homo sapiens GN=PCDHB5 PE=1 SV=1	0.0236791	0.267436
1-phosphatidylinositol 3-phosphate 5-kinase OS=Homo sapiens GN=PIKFYVE PE=1 SV=3	0.0236692	0.27942
Tubulin beta-4B chain OS=Homo sapiens GN=TUBB4B PE=1 SV=1	0.0236657	0.102411
Protein PML OS=Homo sapiens GN=PML PE=1 SV=3	0.0236498	0.201868
Polyadenylate-binding protein 1 OS=Homo sapiens GN=PABPC1 PE=1 SV=2	0.0236112	0.391184
Dystroglycan OS=Homo sapiens GN=DAG1 PE=1 SV=2	0.0236061	0.168888
Protein YIPF6 OS=Homo sapiens GN=YIPF6 PE=1 SV=2	0.0235755	0.179781
NADH dehydrogenase [ubiquinone] 1 beta subcomplex subunit 10 OS=Homo sapiens GN=NDUFB10 PE=1 SV=3	0.0235597	0.141105
Semaphorin-6A OS=Homo sapiens GN=SEMA6A PE=1 SV=2	0.0235466	0.220386
tRNA wybutosine-synthesizing protein 5 OS=Homo sapiens GN=TYW5 PE=1 SV=1	0.0235297	0.150864
E3 ubiquitin-protein ligase SH3RF1 OS=Homo sapiens GN=SH3RF1 PE=1 SV=2	0.0235254	0.140111
X-ray repair cross-complementing protein 6 OS=Homo sapiens GN=XRCC6 PE=1 SV=2	0.023524	0.225118
Hexokinase-1 OS=Homo sapiens GN=HK1 PE=1 SV=3	0.0234942	0.214452
Ankyrin repeat and KH domain-containing protein 1 OS=Homo sapiens GN=ANKHD1 PE=1 SV=1	0.023448	0.139801
U4/U6 small nuclear ribonucleoprotein Prp3 OS=Homo sapiens GN=PRPF3 PE=1 SV=2	0.0233632	0.440579
Zinc finger BED domain-containing protein 5 OS=Homo sapiens GN=ZBED5 PE=2 SV=2	0.0233549	0.155439
Gamma-glutamyltransferase 7 OS=Homo sapiens GN=GGT7 PE=1 SV=2	0.0233515	0.210617
Protein XRP2 OS=Homo sapiens GN=RP2 PE=1 SV=4	0.0233027	0.322801
Hepatoma-derived growth factor-related protein 2 OS=Homo sapiens GN=HDGFRP2 PE=1 SV=1	0.0233001	0.101567
Plexin-A4 OS=Homo sapiens GN=PLXNA4 PE=1 SV=4	0.0232981	0.0961443
Tubulin-specific chaperone C OS=Homo sapiens GN=TBCC PE=1 SV=2	0.0232714	0.0929532
Glutamate receptor 3 OS=Homo sapiens GN=GRIA3 PE=1 SV=2	0.0232026	0.183615
B-cell CLL/lymphoma 9-like protein OS=Homo sapiens GN=BCL9L PE=1 SV=1	0.0231818	0.207692
Junctional adhesion molecule C OS=Homo sapiens GN=JAM3 PE=1 SV=1	0.0231226	0.245199
TBC1 domain family member 24 OS=Homo sapiens GN=TBC1D24 PE=1 SV=2	0.0231139	0.409947
Protocadherin gamma-B6 OS=Homo sapiens GN=PCDHGB6 PE=2 SV=1	0.02311	0.177887
Coatomer subunit zeta-1 OS=Homo sapiens GN=COPZ1 PE=1 SV=1	0.0230711	0.146573
Uracil phosphoribosyltransferase homolog OS=Homo sapiens GN=UPRT PE=2 SV=1	0.0230536	0.211554
Synembryn-A OS=Homo sapiens GN=RIC8A PE=1 SV=3	0.0230448	0.200451
Uncharacterized protein C11orf57 OS=Homo sapiens GN=C11orf57 PE=1 SV=2	0.0230262	0.232911
Protein Hikeshi OS=Homo sapiens GN=C11orf73 PE=1 SV=2	0.0230148	0.122443
[truncated: 5,154 more rows]

## Sheet: Fig.2D
	GO Term	-LOG10(FDR)
Cellular Component	lysosomal membrane	19.8978	23
	lysosome	18.3895	25
	late endosome membrane	11.5423	13
	late endosome	11.2638	15
	endosome membrane	10.0702	17
	endosome	7.30863	18
	lysosomal lumen	5.11039	7
	extracellular exosome	3.31225	18
	extracellular vesicle	3.31225	18
	secretory vesicle	2.03573	10
Molecular Function	cholesterol binding	4.16754	6
	lipid transporter activity	1.95613	5
	lipid binding	1.84257	9
Biological Process	lipid transport	3.8824	9
	cholesterol transport	3.73079	6
	lipid localisation	3.72965	9
	lysosomal lumen acidification	3.63549	5
	lysosome organisation	2.74818	6

## Sheet: Fig.2E
	14dpi
TSPAN3	1.53182
TTYH3	1.08805
LIPA	0.980217
TSPAN6	0.967907
SCARB2	0.878837
CD63	0.729647
PPT1	0.663381
RNF167	0.662028
NPC2	0.603993
ABCA3	0.563285
LAMP1	0.488121
TSPAN7	0.463028
LMBRD1	0.462175
CTSD	0.408212
TMEM106B	0.385515
SLC37A3	0.377017
NPC1	0.370963

## Sheet: Fig.3A
	Difference	-Log10(Pvalue)	Synaptic	Lysosomal
Contactin-associated protein-like 4 OS=Homo sapiens GN=CNTNAP4 PE=1 SV=3	1.08423	6.51804	6.51804
Kit ligand OS=Homo sapiens GN=KITLG PE=1 SV=1	1.03234	6.22218
Contactin-5 OS=Homo sapiens GN=CNTN5 PE=1 SV=2	0.913142	5.79929	5.79929
Opioid-binding protein/cell adhesion molecule OS=Homo sapiens GN=OPCML PE=1 SV=1	0.728685	3.14194
Lysosome membrane protein 2 OS=Homo sapiens GN=SCARB2 PE=1 SV=2	0.683002	3.38224		3.38224
Platelet glycoprotein 4 OS=Homo sapiens GN=CD36 PE=1 SV=2	0.649143	1.47695
G-protein coupled receptor 39 OS=Homo sapiens GN=GPR39 PE=1 SV=1	0.611899	2.33754
Cadherin-4 OS=Homo sapiens GN=CDH4 PE=2 SV=2	0.608936	6.4317
Amphoterin-induced protein 2 OS=Homo sapiens GN=AMIGO2 PE=1 SV=1	0.606403	5.56597
BDNF/NT-3 growth factors receptor OS=Homo sapiens GN=NTRK2 PE=1 SV=1	0.58541	2.09579	2.09579
Protein FAM189A1 OS=Homo sapiens GN=FAM189A1 PE=2 SV=4	0.55496	2.83107
Glypican-5 OS=Homo sapiens GN=GPC5 PE=1 SV=1	0.551357	2.81239	2.81239
Synaptotagmin-1 OS=Homo sapiens GN=SYT1 PE=1 SV=1	0.548724	5.21779	5.21779
Immunoglobulin superfamily member 21 OS=Homo sapiens GN=IGSF21 PE=2 SV=1	0.523858	3.03254
Frizzled-8 OS=Homo sapiens GN=FZD8 PE=1 SV=1	0.513188	2.32674
SEMA4a	0.508148	3.38886
CMP-sialic acid transporter OS=Homo sapiens GN=SLC35A1 PE=2 SV=1	0.503936	4.12478
GDNF family receptor alpha-2 OS=Homo sapiens GN=GFRA2 PE=2 SV=2	0.474812	2.05858
Keratin, type II cytoskeletal 6B OS=Homo sapiens GN=KRT6B PE=1 SV=5	0.464601	0.62072
Battenin OS=Homo sapiens GN=CLN3 PE=1 SV=1	0.459811	1.69084		1.69084
Large neutral amino acids transporter small subunit 2 OS=Homo sapiens GN=SLC7A8 PE=1 SV=1	0.45154	3.03718
Lysosomal acid lipase/cholesteryl ester hydrolase OS=Homo sapiens GN=LIPA PE=1 SV=2	0.445576	2.15902		2.15902
Glutamate receptor ionotropic, kainate 1 OS=Homo sapiens GN=GRIK1 PE=1 SV=1	0.44261	3.35529	3.35529
Protein Daple OS=Homo sapiens GN=CCDC88C PE=1 SV=3	0.438847	0.299269
SLIT and NTRK-like protein 3 OS=Homo sapiens GN=SLITRK3 PE=2 SV=2	0.430142	2.90856	2.90856
Solute carrier family 35 member F6 OS=Homo sapiens GN=SLC35F6 PE=1 SV=1	0.429163	1.08532
Tetraspanin-3 OS=Homo sapiens GN=TSPAN3 PE=2 SV=1	0.425956	2.5518		2.5518
Voltage-dependent calcium channel gamma-8 subunit OS=Homo sapiens GN=CACNG8 PE=2 SV=3	0.422361	1.81875	1.81875
Lysosomal acid phosphatase OS=Homo sapiens GN=ACP2 PE=1 SV=3	0.420188	1.92998		1.92998
NT-3 growth factor receptor OS=Homo sapiens GN=NTRK3 PE=1 SV=2	0.41994	2.55971	2.55971
5-hydroxytryptamine receptor 1B OS=Homo sapiens GN=HTR1B PE=1 SV=1	0.414823	4.65761	4.65761
Neuropilin-1 OS=Homo sapiens GN=NRP1 PE=1 SV=3	0.411942	4.83542	4.83542
Leucine-rich repeat-containing protein 4C OS=Homo sapiens GN=LRRC4C PE=1 SV=1	0.400225	2.39283	2.39283
Serine/threonine-protein kinase 32C OS=Homo sapiens GN=STK32C PE=1 SV=1	0.398079	0.237756
Bromodomain-containing protein 4 OS=Homo sapiens GN=BRD4 PE=1 SV=2	0.395713	0.786346
Leucine-rich repeat transmembrane neuronal protein 2 OS=Homo sapiens GN=LRRTM2 PE=2 SV=3	0.392977	2.25323	2.25323
Lysosome-associated membrane glycoprotein 1 OS=Homo sapiens GN=LAMP1 PE=1 SV=3	0.378775	1.23142
Alpha-2A adrenergic receptor OS=Homo sapiens GN=ADRA2A PE=1 SV=3	0.378036	2.48259	2.48259
Hypoxia up-regulated protein 1 OS=Homo sapiens GN=HYOU1 PE=1 SV=1	0.377885	0.473684
Roundabout homolog 1 OS=Homo sapiens GN=ROBO1 PE=1 SV=1	0.361442	4.23949
Proton-coupled amino acid transporter 1 OS=Homo sapiens GN=SLC36A1 PE=1 SV=1	0.356346	0.987728
Alpha-taxilin OS=Homo sapiens GN=TXLNA PE=1 SV=3	0.349897	0.89987
Voltage-dependent R-type calcium channel subunit alpha-1E OS=Homo sapiens GN=CACNA1E PE=1 SV=3	0.347796	2.61003	2.61003
Lipid phosphate phosphatase-related protein type 5 OS=Homo sapiens GN=LPPR5 PE=2 SV=2	0.334661	3.15407
Secretory carrier-associated membrane protein 5 OS=Homo sapiens GN=SCAMP5 PE=1 SV=1	0.33213	0.494506
Netrin receptor UNC5A OS=Homo sapiens GN=UNC5A PE=2 SV=3	0.331193	2.70661
Protein MAATS1 OS=Homo sapiens GN=MAATS1 PE=1 SV=2	0.330421	2.19884
Retrotransposon-derived protein PEG10 OS=Homo sapiens GN=PEG10 PE=1 SV=2	0.328264	2.92336
SLIT-ROBO Rho GTPase-activating protein 3 OS=Homo sapiens GN=SRGAP3 PE=1 SV=3	0.325579	1.78501	1.78501
Integral membrane protein GPR155 OS=Homo sapiens GN=GPR155 PE=2 SV=2	0.32032	2.50436		2.50436
Synaptotagmin-4 OS=Homo sapiens GN=SYT4 PE=1 SV=1	0.319581	1.48541	1.48541
Synaptic vesicle glycoprotein 2B OS=Homo sapiens GN=SV2B PE=2 SV=1	0.318114	1.9276	1.9276
Uncharacterized protein KIAA0513 OS=Homo sapiens GN=KIAA0513 PE=2 SV=1	0.317236	2.10281
Sodium-driven chloride bicarbonate exchanger OS=Homo sapiens GN=SLC4A10 PE=2 SV=1	0.316969	6.42043	6.42043
Probable guanine nucleotide exchange factor MCF2L2 OS=Homo sapiens GN=MCF2L2 PE=2 SV=3	0.315077	0.837622
FXYD domain-containing ion transport regulator 6 OS=Homo sapiens GN=FXYD6 PE=2 SV=1	0.314202	1.70042
Plectin OS=Homo sapiens GN=PLEC PE=1 SV=3	0.31311	0.848511
Netrin receptor DCC OS=Homo sapiens GN=DCC PE=1 SV=2	0.310259	3.36545	3.36545
Lymphocyte antigen 6H OS=Homo sapiens GN=LY6H PE=2 SV=1	0.309721	3.8624	3.8624
Sodium channel subunit beta-2 OS=Homo sapiens GN=SCN2B PE=1 SV=1	0.308153	2.81352	2.81352
Type 2 phosphatidylinositol 4,5-bisphosphate 4-phosphatase OS=Homo sapiens GN=TMEM55A PE=1 SV=1	0.303023	1.11538
Symplekin OS=Homo sapiens GN=SYMPK PE=1 SV=2	0.301248	1.51685
Diacylglycerol kinase epsilon OS=Homo sapiens GN=DGKE PE=1 SV=1	0.299146	0.663465
Probable G-protein coupled receptor 158 OS=Homo sapiens GN=GPR158 PE=1 SV=1	0.298579	3.7335	3.7335
Alpha-galactosidase A OS=Homo sapiens GN=GLA PE=1 SV=1	0.298508	0.661313
Tumor necrosis factor receptor superfamily member 16 OS=Homo sapiens GN=NGFR PE=1 SV=1	0.298497	2.49763
N-acetylglucosamine-6-sulfatase OS=Homo sapiens GN=GNS PE=1 SV=3	0.295042	0.52786
SLIT-ROBO Rho GTPase-activating protein 1 OS=Homo sapiens GN=SRGAP1 PE=1 SV=1	0.294851	1.86688	1.86688
Phosphoprotein associated with glycosphingolipid-enriched microdomains 1 OS=Homo sapiens GN=PAG1 PE=1 SV=2	0.294432	2.09239
Niemann-Pick C1 protein OS=Homo sapiens GN=NPC1 PE=1 SV=2	0.293078	1.56703		1.56703
Peptidyl-prolyl cis-trans isomerase G OS=Homo sapiens GN=PPIG PE=1 SV=2	0.292499	0.209193
b(0,+)-type amino acid transporter 1 OS=Homo sapiens GN=SLC7A9 PE=1 SV=1	0.290614	0.528398
APC membrane recruitment protein 2 OS=Homo sapiens GN=AMER2 PE=1 SV=3	0.29051	2.71632
Immunoglobulin superfamily containing leucine-rich repeat protein 2 OS=Homo sapiens GN=ISLR2 PE=2 SV=1	0.288854	3.51485
Acyl-CoA dehydrogenase family member 9, mitochondrial OS=Homo sapiens GN=ACAD9 PE=1 SV=1	0.288238	1.01425
Brevican core protein OS=Homo sapiens GN=BCAN PE=1 SV=2	0.287413	2.10056
Glutamate receptor ionotropic, delta-2 OS=Homo sapiens GN=GRID2 PE=2 SV=2	0.287326	3.27916	3.27916
Integrin alpha-3 OS=Homo sapiens GN=ITGA3 PE=1 SV=5	0.286938	3.08719	3.08719
Transmembrane protein 192 OS=Homo sapiens GN=TMEM192 PE=1 SV=1	0.284338	1.15814
FERM domain-containing protein 3 OS=Homo sapiens GN=FRMD3 PE=2 SV=1	0.283221	1.33005
Cysteine-rich motor neuron 1 protein OS=Homo sapiens GN=CRIM1 PE=1 SV=1	0.282179	3.2269
Potassium voltage-gated channel subfamily A member 2 OS=Homo sapiens GN=KCNA2 PE=1 SV=2	0.281223	1.80506	1.80506
Malectin OS=Homo sapiens GN=MLEC PE=1 SV=1	0.281075	0.811088
Cathepsin D OS=Homo sapiens GN=CTSD PE=1 SV=1	0.277085	1.22337
Amphiphysin OS=Homo sapiens GN=AMPH PE=1 SV=1	0.276516	1.1595
Plexin-C1 OS=Homo sapiens GN=PLXNC1 PE=1 SV=1	0.276157	1.68772
Noelin OS=Homo sapiens GN=OLFM1 PE=1 SV=4	0.275848	2.12068
Keratin, type II cytoskeletal 6A OS=Homo sapiens GN=KRT6A PE=1 SV=3	0.273545	0.315319
Bis(5'-adenosyl)-triphosphatase ENPP4 OS=Homo sapiens GN=ENPP4 PE=1 SV=3	0.271507	1.19535
Ragulator complex protein LAMTOR1 OS=Homo sapiens GN=LAMTOR1 PE=1 SV=2	0.271437	2.42018		2.42018
Stearoyl-CoA desaturase 5 OS=Homo sapiens GN=SCD5 PE=1 SV=2	0.271133	1.18099
Gamma-aminobutyric acid receptor subunit alpha-3 OS=Homo sapiens GN=GABRA3 PE=2 SV=1	0.270249	1.77638	1.77638
26S proteasome non-ATPase regulatory subunit 6 OS=Homo sapiens GN=PSMD6 PE=1 SV=1	0.270238	1.04743
Cytospin-A OS=Homo sapiens GN=SPECC1L PE=1 SV=2	0.269051	1.33544
Engulfment and cell motility protein 2 OS=Homo sapiens GN=ELMO2 PE=1 SV=2	0.267949	0.926579
Protocadherin-1 OS=Homo sapiens GN=PCDH1 PE=1 SV=2	0.26714	4.41816
Calcium channel flower homolog OS=Homo sapiens GN=CACFD1 PE=2 SV=1	0.260844	0.67233
Dystrophin OS=Homo sapiens GN=DMD PE=1 SV=3	0.260422	2.34904
Leucine-rich repeat transmembrane neuronal protein 4 OS=Homo sapiens GN=LRRTM4 PE=2 SV=2	0.258975	2.23787
Major facilitator superfamily domain-containing protein 6 OS=Homo sapiens GN=MFSD6 PE=1 SV=2	0.253026	0.531896
Ankyrin-3 OS=Homo sapiens GN=ANK3 PE=1 SV=3	0.251875	1.61327
Aconitate hydratase, mitochondrial OS=Homo sapiens GN=ACO2 PE=1 SV=2	0.250375	0.440746
PH and SEC7 domain-containing protein 2 OS=Homo sapiens GN=PSD2 PE=2 SV=3	0.246468	3.28148
Talin-2 OS=Homo sapiens GN=TLN2 PE=1 SV=4	0.244232	3.04252
Calcium-activated potassium channel subunit alpha-1 OS=Homo sapiens GN=KCNMA1 PE=1 SV=2	0.243732	2.20236
Sodium channel protein type 2 subunit alpha OS=Homo sapiens GN=SCN2A PE=1 SV=3	0.243716	4.66107
Monocarboxylate transporter 8 OS=Homo sapiens GN=SLC16A2 PE=1 SV=2	0.243416	1.64708
Protocadherin-17 OS=Homo sapiens GN=PCDH17 PE=2 SV=2	0.241856	3.04174
Lysosomal alpha-glucosidase OS=Homo sapiens GN=GAA PE=1 SV=4	0.241816	0.760435
SLIT-ROBO Rho GTPase-activating protein 2 OS=Homo sapiens GN=SRGAP2 PE=1 SV=2	0.241085	1.38763
Unconventional myosin-Va OS=Homo sapiens GN=MYO5A PE=1 SV=2	0.239799	1.59576
Receptor expression-enhancing protein 5 OS=Homo sapiens GN=REEP5 PE=1 SV=3	0.239793	0.699209
Cholesterol 24-hydroxylase OS=Homo sapiens GN=CYP46A1 PE=1 SV=1	0.238254	1.77304
Alpha-1A adrenergic receptor OS=Homo sapiens GN=ADRA1A PE=1 SV=2	0.237821	1.84849
Alpha-2-macroglobulin receptor-associated protein OS=Homo sapiens GN=LRPAP1 PE=1 SV=1	0.2367	1.76652
Voltage-dependent anion-selective channel protein 3 OS=Homo sapiens GN=VDAC3 PE=1 SV=1	0.235074	2.2562
POTE ankyrin domain family member E OS=Homo sapiens GN=POTEE PE=1 SV=3	0.234689	0.648885
Syntaxin-8 OS=Homo sapiens GN=STX8 PE=1 SV=2	0.232491	0.963179
Heterogeneous nuclear ribonucleoprotein Q OS=Homo sapiens GN=SYNCRIP PE=1 SV=2	0.231974	0.662376
Translation initiation factor eIF-2B subunit beta OS=Homo sapiens GN=EIF2B2 PE=1 SV=3	0.230711	1.45015
Acid sphingomyelinase-like phosphodiesterase 3b OS=Homo sapiens GN=SMPDL3B PE=2 SV=2	0.229966	0.605557
Phosphatase and actin regulator 1 OS=Homo sapiens GN=PHACTR1 PE=2 SV=3	0.229435	0.294129
Melatonin-related receptor OS=Homo sapiens GN=GPR50 PE=1 SV=3	0.228298	1.68072
Phosphatidylserine synthase 1 OS=Homo sapiens GN=PTDSS1 PE=1 SV=1	0.226877	0.625861
Serine/threonine-protein phosphatase 2A catalytic subunit beta isoform OS=Homo sapiens GN=PPP2CB PE=1 SV=1	0.226243	0.585118
Tubulin alpha-4A chain OS=Homo sapiens GN=TUBA4A PE=1 SV=1	0.226197	1.34847
Probable palmitoyltransferase ZDHHC14 OS=Homo sapiens GN=ZDHHC14 PE=1 SV=1	0.225237	2.56059
Small glutamine-rich tetratricopeptide repeat-containing protein alpha OS=Homo sapiens GN=SGTA PE=1 SV=1	0.224073	0.700404
FERM, RhoGEF and pleckstrin domain-containing protein 1 OS=Homo sapiens GN=FARP1 PE=1 SV=1	0.223651	1.23752
E3 ubiquitin-protein ligase MARCH8 OS=Homo sapiens GN=MARCH8 PE=1 SV=1	0.221492	1.01263
Tetratricopeptide repeat protein 5 OS=Homo sapiens GN=TTC5 PE=1 SV=2	0.220305	0.967783
Leucine-rich repeat and immunoglobulin-like domain-containing nogo receptor-interacting protein 2 OS=Homo sapiens GN=LINGO2 PE=1 SV=1	0.219073	2.01222
MAM domain-containing glycosylphosphatidylinositol anchor protein 2 OS=Homo sapiens GN=MDGA2 PE=1 SV=2	0.217944	0.955109
TOM1-like protein 2 OS=Homo sapiens GN=TOM1L2 PE=1 SV=1	0.216859	0.609399
Polypeptide N-acetylgalactosaminyltransferase 2 OS=Homo sapiens GN=GALNT2 PE=1 SV=1	0.216312	0.795446
Glutamate receptor ionotropic, kainate 3 OS=Homo sapiens GN=GRIK3 PE=2 SV=3	0.214843	2.00515
Disabled homolog 1 OS=Homo sapiens GN=DAB1 PE=1 SV=3	0.214704	0.616695
G-protein coupled receptor 56 OS=Homo sapiens GN=GPR56 PE=1 SV=2	0.214055	3.50216
Tyrosine-protein kinase receptor TYRO3 OS=Homo sapiens GN=TYRO3 PE=1 SV=1	0.213671	1.07362
Zinc finger protein 428 OS=Homo sapiens GN=ZNF428 PE=1 SV=2	0.212423	0.442224
Neural cell adhesion molecule 2 OS=Homo sapiens GN=NCAM2 PE=1 SV=2	0.211186	1.94619
Translational activator GCN1 OS=Homo sapiens GN=GCN1L1 PE=1 SV=6	0.210158	1.36707
CUB and sushi domain-containing protein 2 OS=Homo sapiens GN=CSMD2 PE=1 SV=2	0.207543	1.63028
Contactin-associated protein-like 3 OS=Homo sapiens GN=CNTNAP3 PE=2 SV=3	0.207229	2.90248
Galectin-3-binding protein OS=Homo sapiens GN=LGALS3BP PE=1 SV=1	0.206895	1.33643
Acid-sensing ion channel 4 OS=Homo sapiens GN=ASIC4 PE=1 SV=2	0.206637	3.30462
Fumarate hydratase, mitochondrial OS=Homo sapiens GN=FH PE=1 SV=3	0.203728	0.739681
Acetyl-CoA carboxylase 1 OS=Homo sapiens GN=ACACA PE=1 SV=2	0.203608	0.694226
Latrophilin-1 OS=Homo sapiens GN=LPHN1 PE=1 SV=1	0.202664	1.36154
Amyloid beta A4 precursor protein-binding family A member 1 OS=Homo sapiens GN=APBA1 PE=1 SV=3	0.202182	1.287
Sodium/calcium exchanger 3 OS=Homo sapiens GN=SLC8A3 PE=2 SV=2	0.201888	0.859286
FXYD domain-containing ion transport regulator 7 OS=Homo sapiens GN=FXYD7 PE=2 SV=1	0.200294	1.89358
GEM-interacting protein OS=Homo sapiens GN=GMIP PE=1 SV=2	0.199064	0.16809
Tubulin-specific chaperone D OS=Homo sapiens GN=TBCD PE=1 SV=2	0.198674	1.73322
Palmitoyltransferase ZDHHC9 OS=Homo sapiens GN=ZDHHC9 PE=1 SV=2	0.198275	0.535896
Mitogen-activated protein kinase kinase kinase 10 OS=Homo sapiens GN=MAP3K10 PE=1 SV=3	0.197637	0.859928
Arf-GAP with GTPase, ANK repeat and PH domain-containing protein 3 OS=Homo sapiens GN=AGAP3 PE=1 SV=2	0.196712	1.74702
Probable lysosomal cobalamin transporter OS=Homo sapiens GN=LMBRD1 PE=1 SV=1	0.195909	2.07946
Vacuolar protein sorting-associated protein 13A OS=Homo sapiens GN=VPS13A PE=1 SV=2	0.195549	0.521848
Microtubule-associated protein tau OS=Homo sapiens GN=MAPT PE=1 SV=5	0.193798	2.25941
Sodium-dependent dopamine transporter OS=Homo sapiens GN=SLC6A3 PE=1 SV=1	0.193313	0.542735
BTB/POZ domain-containing protein KCTD8 OS=Homo sapiens GN=KCTD8 PE=2 SV=1	0.192846	2.018
Epithelial cell adhesion molecule OS=Homo sapiens GN=EPCAM PE=1 SV=2	0.192152	1.17538
RanBP-type and C3HC4-type zinc finger-containing protein 1 OS=Homo sapiens GN=RBCK1 PE=1 SV=2	0.191833	0.898015
Unconventional myosin-XVIIIa OS=Homo sapiens GN=MYO18A PE=1 SV=3	0.191809	0.959244
Ras-associating and dilute domain-containing protein OS=Homo sapiens GN=RADIL PE=1 SV=5	0.190788	0.764428
Nucleolar protein of 40 kDa OS=Homo sapiens GN=ZCCHC17 PE=1 SV=1	0.188499	0.264624
Solute carrier family 22 member 5 OS=Homo sapiens GN=SLC22A5 PE=1 SV=1	0.188339	2.67406
WD repeat-containing protein 7 OS=Homo sapiens GN=WDR7 PE=1 SV=2	0.188324	1.0035
Alpha-2,8-sialyltransferase 8B OS=Homo sapiens GN=ST8SIA2 PE=2 SV=1	0.188242	0.511107
Contactin-associated protein-like 2 OS=Homo sapiens GN=CNTNAP2 PE=1 SV=1	0.187882	1.91239
Dipeptidyl peptidase 4 OS=Homo sapiens GN=DPP4 PE=1 SV=2	0.187625	0.843219
DNA-dependent protein kinase catalytic subunit OS=Homo sapiens GN=PRKDC PE=1 SV=3	0.187565	0.567276
Endonuclease domain-containing 1 protein OS=Homo sapiens GN=ENDOD1 PE=1 SV=2	0.186888	0.828577
Cadherin-10 OS=Homo sapiens GN=CDH10 PE=1 SV=2	0.186827	1.21188
Contactin-1 OS=Homo sapiens GN=CNTN1 PE=1 SV=1	0.18557	1.01453
Elongation factor 1-alpha 2 OS=Homo sapiens GN=EEF1A2 PE=1 SV=1	0.18526	0.389768
Probable phospholipid-transporting ATPase IB OS=Homo sapiens GN=ATP8A2 PE=1 SV=2	0.185156	1.54004
Rab5 GDP/GTP exchange factor OS=Homo sapiens GN=RABGEF1 PE=1 SV=2	0.184822	1.23914
Protein kinase C alpha type OS=Homo sapiens GN=PRKCA PE=1 SV=4	0.184	2.63057
Microsomal glutathione S-transferase 3 OS=Homo sapiens GN=MGST3 PE=1 SV=1	0.18322	0.738833
Adenylate cyclase type 5 OS=Homo sapiens GN=ADCY5 PE=1 SV=3	0.182806	1.14894
Repulsive guidance molecule A OS=Homo sapiens GN=RGMA PE=1 SV=3	0.182645	1.63914
Ras-related protein Rab-3B OS=Homo sapiens GN=RAB3B PE=1 SV=2	0.182231	0.821707
Serine/arginine-rich splicing factor 7 OS=Homo sapiens GN=SRSF7 PE=1 SV=1	0.181626	1.49778
Armadillo repeat-containing X-linked protein 1 OS=Homo sapiens GN=ARMCX1 PE=1 SV=1	0.181427	0.566076
L-xylulose reductase OS=Homo sapiens GN=DCXR PE=1 SV=2	0.180186	0.800396
E3 ubiquitin-protein ligase DTX1 OS=Homo sapiens GN=DTX1 PE=1 SV=1	0.179715	0.553038
KH domain-containing, RNA-binding, signal transduction-associated protein 1 OS=Homo sapiens GN=KHDRBS1 PE=1 SV=1	0.17847	0.297922
Syntaphilin OS=Homo sapiens GN=SNPH PE=1 SV=2	0.178396	0.568759
FAS-associated factor 1 OS=Homo sapiens GN=FAF1 PE=1 SV=2	0.178375	0.605285
Brefeldin A-inhibited guanine nucleotide-exchange protein 3 OS=Homo sapiens GN=ARFGEF3 PE=1 SV=3	0.17737	0.86463
Tyrosine-protein phosphatase non-receptor type 11 OS=Homo sapiens GN=PTPN11 PE=1 SV=2	0.177256	0.844941
Cadherin-12 OS=Homo sapiens GN=CDH12 PE=2 SV=2	0.17702	1.15187
Succinyl-CoA:3-ketoacid coenzyme A transferase 1, mitochondrial OS=Homo sapiens GN=OXCT1 PE=1 SV=1	0.176938	0.444216
Sodium/hydrogen exchanger 7 OS=Homo sapiens GN=SLC9A7 PE=1 SV=1	0.17683	1.46014
Stathmin-2 OS=Homo sapiens GN=STMN2 PE=1 SV=3	0.176289	0.58123
Sulfhydryl oxidase 2 OS=Homo sapiens GN=QSOX2 PE=1 SV=3	0.175948	0.474289
Cytochrome c oxidase subunit 5A, mitochondrial OS=Homo sapiens GN=COX5A PE=1 SV=2	0.17563	1.40091
Arf-GAP with GTPase, ANK repeat and PH domain-containing protein 1 OS=Homo sapiens GN=AGAP1 PE=1 SV=4	0.174521	1.2405
Nucleobindin-1 OS=Homo sapiens GN=NUCB1 PE=1 SV=4	0.173695	0.843634
Tripartite motif-containing protein 46 OS=Homo sapiens GN=TRIM46 PE=2 SV=2	0.173355	0.809573
Metastasis suppressor protein 1 OS=Homo sapiens GN=MTSS1 PE=1 SV=2	0.172385	0.586766
Ephrin-B3 OS=Homo sapiens GN=EFNB3 PE=1 SV=1	0.172199	1.40622
Cellular retinoic acid-binding protein 1 OS=Homo sapiens GN=CRABP1 PE=1 SV=2	0.171311	0.739698
Leukemia inhibitory factor receptor OS=Homo sapiens GN=LIFR PE=1 SV=1	0.171091	0.930004
Ubiquitin carboxyl-terminal hydrolase 31 OS=Homo sapiens GN=USP31 PE=2 SV=2	0.170572	1.38482
Pro-neuregulin-3, membrane-bound isoform OS=Homo sapiens GN=NRG3 PE=1 SV=1	0.170188	1.89113
WD repeat-containing protein 6 OS=Homo sapiens GN=WDR6 PE=1 SV=1	0.169818	0.90537
Dermcidin OS=Homo sapiens GN=DCD PE=1 SV=2	0.169323	0.164901
Lysosomal alpha-mannosidase OS=Homo sapiens GN=MAN2B1 PE=1 SV=3	0.168864	0.617849
Protocadherin-20 OS=Homo sapiens GN=PCDH20 PE=2 SV=2	0.16852	0.926291
Probable tRNA N6-adenosine threonylcarbamoyltransferase, mitochondrial OS=Homo sapiens GN=OSGEPL1 PE=2 SV=2	0.168472	0.648047
ADP-ribosylation factor-like protein 4C OS=Homo sapiens GN=ARL4C PE=1 SV=1	0.16751	1.06282
Paralemmin-1 OS=Homo sapiens GN=PALM PE=1 SV=2	0.167344	0.513652
Tropomyosin alpha-1 chain OS=Homo sapiens GN=TPM1 PE=1 SV=2	0.167335	0.451741
Transmembrane protein 97 OS=Homo sapiens GN=TMEM97 PE=1 SV=1	0.166966	1.54603
Protein phosphatase 1 regulatory subunit 37 OS=Homo sapiens GN=PPP1R37 PE=1 SV=4	0.166867	0.448348
ATP-binding cassette sub-family A member 3 OS=Homo sapiens GN=ABCA3 PE=1 SV=2	0.166679	1.49782
Uncharacterized protein C15orf26 OS=Homo sapiens GN=C15orf26 PE=2 SV=1	0.166603	1.19242
Transcriptional regulator ATRX OS=Homo sapiens GN=ATRX PE=1 SV=5	0.166145	0.624981
KiSS-1 receptor OS=Homo sapiens GN=KISS1R PE=1 SV=2	0.165432	0.810183
Transmembrane protein 104 OS=Homo sapiens GN=TMEM104 PE=1 SV=2	0.165336	1.63654
Syndecan-3 OS=Homo sapiens GN=SDC3 PE=1 SV=2	0.164583	1.39943
Nodal modulator 2 OS=Homo sapiens GN=NOMO2 PE=1 SV=1	0.163996	0.634178
Vezatin OS=Homo sapiens GN=VEZT PE=1 SV=3	0.163956	1.82957
Zinc-alpha-2-glycoprotein OS=Homo sapiens GN=AZGP1 PE=1 SV=2	0.163694	0.220452
WASH complex subunit FAM21A OS=Homo sapiens GN=FAM21A PE=2 SV=3	0.163107	0.660524
Potassium/sodium hyperpolarization-activated cyclic nucleotide-gated channel 2 OS=Homo sapiens GN=HCN2 PE=1 SV=3	0.163051	1.44232
Dynein light chain 1, cytoplasmic OS=Homo sapiens GN=DYNLL1 PE=1 SV=1	0.162605	0.837844
BMP/retinoic acid-inducible neural-specific protein 3 OS=Homo sapiens GN=BRINP3 PE=1 SV=1	0.162572	0.992772
PITH domain-containing protein 1 OS=Homo sapiens GN=PITHD1 PE=1 SV=1	0.162129	0.394743
Leucine-rich repeat and fibronectin type-III domain-containing protein 4 OS=Homo sapiens GN=LRFN4 PE=1 SV=1	0.161701	2.04545
Reticulon-4 receptor OS=Homo sapiens GN=RTN4R PE=1 SV=1	0.161417	0.918008
Epithelial discoidin domain-containing receptor 1 OS=Homo sapiens GN=DDR1 PE=1 SV=1	0.1611	1.52492
Neurotrimin OS=Homo sapiens GN=NTM PE=1 SV=1	0.160913	1.06429
LanC-like protein 2 OS=Homo sapiens GN=LANCL2 PE=1 SV=1	0.160913	1.00008
Adenylate kinase isoenzyme 5 OS=Homo sapiens GN=AK5 PE=1 SV=2	0.160902	0.985873
High mobility group protein HMG-I/HMG-Y OS=Homo sapiens GN=HMGA1 PE=1 SV=3	0.160099	0.217642
Gamma-glutamyltranspeptidase 1 OS=Homo sapiens GN=GGT1 PE=1 SV=2	0.159295	1.63594
Voltage-dependent calcium channel subunit alpha-2/delta-2 OS=Homo sapiens GN=CACNA2D2 PE=1 SV=2	0.15884	1.2047
Neurobeachin OS=Homo sapiens GN=NBEA PE=1 SV=3	0.157985	0.734073
Kinesin-like protein KIF21A OS=Homo sapiens GN=KIF21A PE=1 SV=2	0.157099	0.770444
Exportin-7 OS=Homo sapiens GN=XPO7 PE=1 SV=3	0.156736	3.1214
Lipid phosphate phosphatase-related protein type 3 OS=Homo sapiens GN=LPPR3 PE=2 SV=1	0.155878	0.92902
Pleckstrin homology domain-containing family H member 3 OS=Homo sapiens GN=PLEKHH3 PE=1 SV=2	0.155515	0.410722
Guanine nucleotide-binding protein G(I)/G(S)/G(O) subunit gamma-3 OS=Homo sapiens GN=GNG3 PE=2 SV=1	0.155049	2.63142
Semaphorin-6C OS=Homo sapiens GN=SEMA6C PE=2 SV=4	0.154813	1.66164
Serine/threonine-protein kinase mTOR OS=Homo sapiens GN=MTOR PE=1 SV=1	0.154676	0.545468
Gamma-glutamyl hydrolase OS=Homo sapiens GN=GGH PE=1 SV=2	0.154537	0.403943
Transmembrane protein 132E OS=Homo sapiens GN=TMEM132E PE=2 SV=1	0.15371	3.58471
Teneurin-1 OS=Homo sapiens GN=TENM1 PE=1 SV=2	0.153606	0.886414
Potassium voltage-gated channel subfamily A member 6 OS=Homo sapiens GN=KCNA6 PE=1 SV=1	0.153234	0.712233
Poliovirus receptor-related protein 1 OS=Homo sapiens GN=PVRL1 PE=1 SV=3	0.152204	1.47016
Succinate-semialdehyde dehydrogenase, mitochondrial OS=Homo sapiens GN=ALDH5A1 PE=1 SV=2	0.151854	0.231357
IgLON family member 5 OS=Homo sapiens GN=IGLON5 PE=2 SV=4	0.151707	0.867773
Thy-1 membrane glycoprotein OS=Homo sapiens GN=THY1 PE=1 SV=2	0.151509	0.637241
Cell adhesion molecule 3 OS=Homo sapiens GN=CADM3 PE=1 SV=1	0.151508	1.32379
Protein VAC14 homolog OS=Homo sapiens GN=VAC14 PE=1 SV=1	0.151409	0.871522
FERM domain-containing protein 5 OS=Homo sapiens GN=FRMD5 PE=1 SV=1	0.151056	0.991309
Neuron navigator 3 OS=Homo sapiens GN=NAV3 PE=1 SV=3	0.151042	0.592378
Intercellular adhesion molecule 5 OS=Homo sapiens GN=ICAM5 PE=1 SV=3	0.150634	1.02804
Trans-Golgi network integral membrane protein 2 OS=Homo sapiens GN=TGOLN2 PE=1 SV=2	0.150267	0.998697
Transcription factor 25 OS=Homo sapiens GN=TCF25 PE=1 SV=1	0.149652	0.35136
G protein-regulated inducer of neurite outgrowth 1 OS=Homo sapiens GN=GPRIN1 PE=2 SV=2	0.149392	1.25628
cAMP-dependent protein kinase type II-beta regulatory subunit OS=Homo sapiens GN=PRKAR2B PE=1 SV=3	0.149222	1.14029
Contactin-associated protein-like 5 OS=Homo sapiens GN=CNTNAP5 PE=2 SV=1	0.148847	2.18678
Zinc finger CCCH-type antiviral protein 1 OS=Homo sapiens GN=ZC3HAV1 PE=1 SV=3	0.146889	0.771569
Tumor necrosis factor receptor superfamily member 21 OS=Homo sapiens GN=TNFRSF21 PE=1 SV=1	0.146726	1.48643
Plexin-A1 OS=Homo sapiens GN=PLXNA1 PE=1 SV=3	0.146674	1.44102
Cartilage acidic protein 1 OS=Homo sapiens GN=CRTAC1 PE=1 SV=2	0.145833	0.841206
Leucine-rich repeat-containing protein 16B OS=Homo sapiens GN=LRRC16B PE=2 SV=2	0.145044	0.453498
cAMP-dependent protein kinase catalytic subunit beta OS=Homo sapiens GN=PRKACB PE=1 SV=2	0.144915	1.14081
PDZ domain-containing protein 4 OS=Homo sapiens GN=PDZD4 PE=1 SV=1	0.144426	1.63657
Guanine nucleotide-binding protein G(o) subunit alpha OS=Homo sapiens GN=GNAO1 PE=1 SV=4	0.144267	2.22356
Neuronal growth regulator 1 OS=Homo sapiens GN=NEGR1 PE=1 SV=3	0.14348	0.842091
LIM and SH3 domain protein 1 OS=Homo sapiens GN=LASP1 PE=1 SV=2	0.143098	2.11279
Semaphorin-4D OS=Homo sapiens GN=SEMA4D PE=1 SV=1	0.142972	1.9211
Dolichol kinase OS=Homo sapiens GN=DOLK PE=1 SV=1	0.142017	0.284611
Acetyl-CoA carboxylase 2 OS=Homo sapiens GN=ACACB PE=1 SV=3	0.141954	0.317298
Coxsackievirus and adenovirus receptor OS=Homo sapiens GN=CXADR PE=1 SV=1	0.14189	1.46705
Phospholipase DDHD1 OS=Homo sapiens GN=DDHD1 PE=1 SV=2	0.141679	0.416807
Casein kinase I isoform gamma-2 OS=Homo sapiens GN=CSNK1G2 PE=1 SV=1	0.141187	0.253952
Protein TANC2 OS=Homo sapiens GN=TANC2 PE=1 SV=3	0.14079	0.504816
Protein Mpv17 OS=Homo sapiens GN=MPV17 PE=1 SV=1	0.140205	0.527822
Cullin-associated NEDD8-dissociated protein 1 OS=Homo sapiens GN=CAND1 PE=1 SV=2	0.140079	0.974711
Leucine-rich repeat-containing protein 55 OS=Homo sapiens GN=LRRC55 PE=1 SV=2	0.139792	0.850111
Solute carrier family 2, facilitated glucose transporter member 11 OS=Homo sapiens GN=SLC2A11 PE=2 SV=1	0.139721	1.54712
Leucine-rich repeat LGI family member 2 OS=Homo sapiens GN=LGI2 PE=1 SV=1	0.1396	1.66376
Coiled-coil domain-containing protein 6 OS=Homo sapiens GN=CCDC6 PE=1 SV=2	0.139488	1.03043
Mitochondrial Rho GTPase 1 OS=Homo sapiens GN=RHOT1 PE=1 SV=2	0.139462	1.31635
Potassium voltage-gated channel subfamily H member 1 OS=Homo sapiens GN=KCNH1 PE=1 SV=1	0.139254	0.580726
TRIO and F-actin-binding protein OS=Homo sapiens GN=TRIOBP PE=1 SV=3	0.139161	0.467107
CAP-Gly domain-containing linker protein 2 OS=Homo sapiens GN=CLIP2 PE=1 SV=1	0.138973	0.559047
Zinc finger protein 706 OS=Homo sapiens GN=ZNF706 PE=1 SV=1	0.138358	0.616611
Protein diaphanous homolog 1 OS=Homo sapiens GN=DIAPH1 PE=1 SV=2	0.13831	0.728841
Golgin subfamily B member 1 OS=Homo sapiens GN=GOLGB1 PE=1 SV=2	0.13798	0.601936
Dedicator of cytokinesis protein 11 OS=Homo sapiens GN=DOCK11 PE=1 SV=2	0.13796	0.659621
Zinc finger CCCH domain-containing protein 4 OS=Homo sapiens GN=ZC3H4 PE=1 SV=3	0.137628	0.156886
Ribosomal protein S6 kinase delta-1 OS=Homo sapiens GN=RPS6KC1 PE=1 SV=2	0.137588	1.85279
Neurexin-2 OS=Homo sapiens GN=NRXN2 PE=2 SV=1	0.137023	3.6127
40S ribosomal protein S18 OS=Homo sapiens GN=RPS18 PE=1 SV=3	0.136605	1.11271
Solute carrier family 35 member F1 OS=Homo sapiens GN=SLC35F1 PE=2 SV=2	0.136284	0.969734
Proteasome-associated protein ECM29 homolog OS=Homo sapiens GN=ECM29 PE=1 SV=2	0.136278	0.386654
CD166 antigen OS=Homo sapiens GN=ALCAM PE=1 SV=2	0.136106	0.452179
Sodium- and chloride-dependent betaine transporter OS=Homo sapiens GN=SLC6A12 PE=2 SV=2	0.136006	0.855591
G-protein-signaling modulator 1 OS=Homo sapiens GN=GPSM1 PE=1 SV=2	0.135575	0.389642
MAM domain-containing glycosylphosphatidylinositol anchor protein 1 OS=Homo sapiens GN=MDGA1 PE=1 SV=1	0.13549	0.722085
Polypeptide N-acetylgalactosaminyltransferase 1 OS=Homo sapiens GN=GALNT1 PE=1 SV=1	0.13519	0.268781
Vitamin K epoxide reductase complex subunit 1 OS=Homo sapiens GN=VKORC1 PE=1 SV=1	0.134905	0.748896
E3 ubiquitin-protein ligase HUWE1 OS=Homo sapiens GN=HUWE1 PE=1 SV=3	0.134873	0.832852
UPF0600 protein C5orf51 OS=Homo sapiens GN=C5orf51 PE=1 SV=1	0.133994	0.824566
Acid ceramidase OS=Homo sapiens GN=ASAH1 PE=1 SV=5	0.13385	0.2739
Ran-binding protein 6 OS=Homo sapiens GN=RANBP6 PE=1 SV=2	0.133678	1.02967
Microtubule-associated protein 1B OS=Homo sapiens GN=MAP1B PE=1 SV=2	0.133327	0.730711
PERQ amino acid-rich with GYF domain-containing protein 2 OS=Homo sapiens GN=GIGYF2 PE=1 SV=1	0.133308	0.214048
Cadherin-13 OS=Homo sapiens GN=CDH13 PE=1 SV=1	0.133252	0.632313
Elongation factor 1-beta OS=Homo sapiens GN=EEF1B2 PE=1 SV=3	0.133164	0.233669
Cell cycle exit and neuronal differentiation protein 1 OS=Homo sapiens GN=CEND1 PE=2 SV=1	0.133163	0.524041
Gamma-enolase OS=Homo sapiens GN=ENO2 PE=1 SV=3	0.13307	0.185314
N-acetylglucosamine-1-phosphotransferase subunits alpha/beta OS=Homo sapiens GN=GNPTAB PE=1 SV=1	0.132781	0.603232
Proton myo-inositol cotransporter OS=Homo sapiens GN=SLC2A13 PE=1 SV=3	0.132721	0.858941
Matrix metalloproteinase-15 OS=Homo sapiens GN=MMP15 PE=1 SV=1	0.132561	0.896519
CDGSH iron-sulfur domain-containing protein 1 OS=Homo sapiens GN=CISD1 PE=1 SV=1	0.131023	0.573573
Paralemmin-2 OS=Homo sapiens GN=PALM2 PE=2 SV=3	0.130941	0.941975
Sodium channel protein type 3 subunit alpha OS=Homo sapiens GN=SCN3A PE=1 SV=2	0.130834	1.91283
Type I inositol 1,4,5-trisphosphate 5-phosphatase OS=Homo sapiens GN=INPP5A PE=1 SV=1	0.130084	0.590009
Solute carrier family 22 member 23 OS=Homo sapiens GN=SLC22A23 PE=2 SV=2	0.130084	1.64134
Elongation factor 1-gamma OS=Homo sapiens GN=EEF1G PE=1 SV=3	0.129711	0.61202
Myelin protein zero-like protein 1 OS=Homo sapiens GN=MPZL1 PE=1 SV=1	0.129468	1.38867
Prohibitin OS=Homo sapiens GN=PHB PE=1 SV=1	0.1294	0.495664
Receptor-type tyrosine-protein phosphatase eta OS=Homo sapiens GN=PTPRJ PE=1 SV=3	0.127271	4.23934
Syndecan-1 OS=Homo sapiens GN=SDC1 PE=1 SV=3	0.127152	1.24256
Protein phosphatase 1 regulatory subunit 21 OS=Homo sapiens GN=PPP1R21 PE=1 SV=1	0.126768	1.27093
Uncharacterized protein C1orf159 OS=Homo sapiens GN=C1orf159 PE=2 SV=2	0.12671	1.05348
DnaJ homolog subfamily C member 16 OS=Homo sapiens GN=DNAJC16 PE=2 SV=3	0.126229	0.538022
Voltage-dependent L-type calcium channel subunit alpha-1C OS=Homo sapiens GN=CACNA1C PE=1 SV=4	0.125944	0.65479
Leucine-rich repeat and fibronectin type-III domain-containing protein 3 OS=Homo sapiens GN=LRFN3 PE=2 SV=1	0.125706	1.26927
Dual specificity mitogen-activated protein kinase kinase 4 OS=Homo sapiens GN=MAP2K4 PE=1 SV=1	0.12567	0.781265
Trifunctional enzyme subunit beta, mitochondrial OS=Homo sapiens GN=HADHB PE=1 SV=3	0.125439	0.646994
Persulfide dioxygenase ETHE1, mitochondrial OS=Homo sapiens GN=ETHE1 PE=1 SV=2	0.12543	0.284346
Netrin-G2 OS=Homo sapiens GN=NTNG2 PE=1 SV=2	0.125383	0.912418
Eukaryotic translation initiation factor 3 subunit A OS=Homo sapiens GN=EIF3A PE=1 SV=1	0.124774	0.436188
Serine/threonine-protein kinase PRP4 homolog OS=Homo sapiens GN=PRPF4B PE=1 SV=3	0.124483	0.166952
V-type proton ATPase 116 kDa subunit a isoform 1 OS=Homo sapiens GN=ATP6V0A1 PE=2 SV=3	0.124466	0.597247
Solute carrier family 12 member 5 OS=Homo sapiens GN=SLC12A5 PE=2 SV=3	0.124195	0.566206
Fibroblast growth factor 13 OS=Homo sapiens GN=FGF13 PE=1 SV=1	0.123962	0.540047
Microtubule-associated protein 2 OS=Homo sapiens GN=MAP2 PE=1 SV=4	0.123679	0.858771
Voltage-dependent anion-selective channel protein 2 OS=Homo sapiens GN=VDAC2 PE=1 SV=2	0.123638	0.7578
Sorting nexin-27 OS=Homo sapiens GN=SNX27 PE=1 SV=2	0.123497	0.997921
MLN64 N-terminal domain homolog OS=Homo sapiens GN=STARD3NL PE=1 SV=1	0.123343	0.653882
Guanine nucleotide exchange factor DBS OS=Homo sapiens GN=MCF2L PE=1 SV=2	0.123057	0.75154
Brefeldin A-inhibited guanine nucleotide-exchange protein 1 OS=Homo sapiens GN=ARFGEF1 PE=1 SV=2	0.122764	0.536756
Rab GTPase-activating protein 1-like, isoform 10 OS=Homo sapiens GN=RABGAP1L PE=1 SV=1	0.122728	0.831817
Equilibrative nucleoside transporter 1 OS=Homo sapiens GN=SLC29A1 PE=1 SV=3	0.122671	0.834683
Band 4.1-like protein 4A OS=Homo sapiens GN=EPB41L4A PE=1 SV=2	0.122652	0.773177
Sodium/potassium-transporting ATPase subunit beta-1 OS=Homo sapiens GN=ATP1B1 PE=1 SV=1	0.122538	1.88286
MAP kinase-activating death domain protein OS=Homo sapiens GN=MADD PE=1 SV=2	0.122444	0.771742
AT-rich interactive domain-containing protein 5B OS=Homo sapiens GN=ARID5B PE=1 SV=3	0.121963	0.466564
Prefoldin subunit 3 OS=Homo sapiens GN=VBP1 PE=1 SV=3	0.121898	0.687842
Apoptotic chromatin condensation inducer in the nucleus OS=Homo sapiens GN=ACIN1 PE=1 SV=2	0.121873	0.29176
Proline-rich transmembrane protein 3 OS=Homo sapiens GN=PRRT3 PE=1 SV=3	0.12174	2.01124
Ceramide synthase 1 OS=Homo sapiens GN=CERS1 PE=1 SV=1	0.121691	0.455436
DnaJ homolog subfamily B member 11 OS=Homo sapiens GN=DNAJB11 PE=1 SV=1	0.121684	0.859869
Phosphatidylinositol 5-phosphate 4-kinase type-2 beta OS=Homo sapiens GN=PIP4K2B PE=1 SV=1	0.121075	1.38425
Bifunctional ATP-dependent dihydroxyacetone kinase/FAD-AMP lyase (cyclizing) OS=Homo sapiens GN=DAK PE=1 SV=2	0.120952	0.637748
Acylpyruvase FAHD1, mitochondrial OS=Homo sapiens GN=FAHD1 PE=1 SV=2	0.120422	0.673428
Transport and Golgi organization protein 6 homolog OS=Homo sapiens GN=TANGO6 PE=1 SV=2	0.120258	0.249321
Rho-related BTB domain-containing protein 3 OS=Homo sapiens GN=RHOBTB3 PE=1 SV=2	0.120241	0.532338
Neuronal membrane glycoprotein M6-a OS=Homo sapiens GN=GPM6A PE=1 SV=2	0.120085	0.691099
Protein MON2 homolog OS=Homo sapiens GN=MON2 PE=1 SV=2	0.119922	0.566386
CUGBP Elav-like family member 5 OS=Homo sapiens GN=CELF5 PE=1 SV=1	0.119889	0.245597
CD44 antigen OS=Homo sapiens GN=CD44 PE=1 SV=3	0.119584	0.558589
NADH dehydrogenase [ubiquinone] iron-sulfur protein 3, mitochondrial OS=Homo sapiens GN=NDUFS3 PE=1 SV=1	0.118647	0.751623
Calcium-binding mitochondrial carrier protein Aralar1 OS=Homo sapiens GN=SLC25A12 PE=1 SV=2	0.118594	0.850403
Neuronal acetylcholine receptor subunit alpha-3 OS=Homo sapiens GN=CHRNA3 PE=1 SV=4	0.118563	0.794678
ADP/ATP translocase 1 OS=Homo sapiens GN=SLC25A4 PE=1 SV=4	0.118419	0.42213
Rho GTPase-activating protein 39 OS=Homo sapiens GN=ARHGAP39 PE=1 SV=2	0.11832	1.04239
Adipocyte plasma membrane-associated protein OS=Homo sapiens GN=APMAP PE=1 SV=2	0.118035	0.403673
Glucosylceramidase OS=Homo sapiens GN=GBA PE=1 SV=3	0.117987	0.871453
Liprin-alpha-3 OS=Homo sapiens GN=PPFIA3 PE=1 SV=3	0.117965	0.727134
Glucose 1,6-bisphosphate synthase OS=Homo sapiens GN=PGM2L1 PE=1 SV=3	0.117179	0.775708
26S proteasome non-ATPase regulatory subunit 9 OS=Homo sapiens GN=PSMD9 PE=1 SV=3	0.117155	0.765994
60 kDa SS-A/Ro ribonucleoprotein OS=Homo sapiens GN=TROVE2 PE=1 SV=2	0.116919	0.536868
Secernin-1 OS=Homo sapiens GN=SCRN1 PE=1 SV=2	0.116686	0.273724
Eukaryotic peptide chain release factor GTP-binding subunit ERF3B OS=Homo sapiens GN=GSPT2 PE=1 SV=2	0.116307	0.451703
Protein FAM171A2 OS=Homo sapiens GN=FAM171A2 PE=1 SV=1	0.116094	0.439513
Ras-associated and pleckstrin homology domains-containing protein 1 OS=Homo sapiens GN=RAPH1 PE=1 SV=3	0.11598	0.917849
Myosin-10 OS=Homo sapiens GN=MYH10 PE=1 SV=3	0.115776	0.426281
Histone acetyltransferase KAT2B OS=Homo sapiens GN=KAT2B PE=1 SV=3	0.115226	0.135874
Tubulin polymerization-promoting protein OS=Homo sapiens GN=TPPP PE=1 SV=1	0.115151	0.855402
Catechol O-methyltransferase domain-containing protein 1 OS=Homo sapiens GN=COMTD1 PE=1 SV=1	0.114507	0.204253
Protein ELFN1 OS=Homo sapiens GN=ELFN1 PE=1 SV=2	0.11444	1.09501
ADP-ribosylation factor-like protein 6-interacting protein 4 OS=Homo sapiens GN=ARL6IP4 PE=1 SV=1	0.114216	0.248072
Heat shock 70 kDa protein 13 OS=Homo sapiens GN=HSPA13 PE=1 SV=1	0.113913	0.222143
Synaptogyrin-3 OS=Homo sapiens GN=SYNGR3 PE=1 SV=2	0.113907	0.551805
Mitofusin-2 OS=Homo sapiens GN=MFN2 PE=1 SV=3	0.113624	0.76333
Leucine-rich repeat and immunoglobulin-like domain-containing nogo receptor-interacting protein 1 OS=Homo sapiens GN=LINGO1 PE=1 SV=2	0.11341	1.35932
Nociceptin receptor OS=Homo sapiens GN=OPRL1 PE=1 SV=1	0.113307	0.747635
Translation initiation factor eIF-2B subunit epsilon OS=Homo sapiens GN=EIF2B5 PE=1 SV=3	0.112924	0.48308
Neurexin-1 OS=Homo sapiens GN=NRXN1 PE=2 SV=1	0.112753	0.949879
Discoidin, CUB and LCCL domain-containing protein 2 OS=Homo sapiens GN=DCBLD2 PE=1 SV=1	0.112605	0.893506
Glutamate receptor ionotropic, kainate 2 OS=Homo sapiens GN=GRIK2 PE=1 SV=1	0.112254	0.655903
Kelch domain-containing protein 8B OS=Homo sapiens GN=KLHDC8B PE=2 SV=1	0.111928	1.33014
Serine/arginine-rich splicing factor 4 OS=Homo sapiens GN=SRSF4 PE=1 SV=2	0.11119	0.178977
Glutaryl-CoA dehydrogenase, mitochondrial OS=Homo sapiens GN=GCDH PE=1 SV=1	0.111037	0.367977
Protein sidekick-2 OS=Homo sapiens GN=SDK2 PE=1 SV=3	0.110965	0.822149
Squalene synthase OS=Homo sapiens GN=FDFT1 PE=1 SV=1	0.11096	0.953666
Stathmin-4 OS=Homo sapiens GN=STMN4 PE=2 SV=1	0.110928	0.149064
Neuroligin-3 OS=Homo sapiens GN=NLGN3 PE=1 SV=2	0.11083	1.10767
Flotillin-1 OS=Homo sapiens GN=FLOT1 PE=1 SV=3	0.110811	0.575497
Dynamin-like 120 kDa protein, mitochondrial OS=Homo sapiens GN=OPA1 PE=1 SV=3	0.110803	1.97381
Extracellular serine/threonine protein kinase FAM20C OS=Homo sapiens GN=FAM20C PE=1 SV=2	0.110715	0.377078
Exocyst complex component 4 OS=Homo sapiens GN=EXOC4 PE=1 SV=1	0.11068	0.581559
RGM domain family member B OS=Homo sapiens GN=RGMB PE=1 SV=3	0.110295	0.438798
Vam6/Vps39-like protein OS=Homo sapiens GN=VPS39 PE=1 SV=2	0.110089	0.41467
Fibroblast growth factor receptor 1 OS=Homo sapiens GN=FGFR1 PE=1 SV=3	0.109869	0.471017
Abelson tyrosine-protein kinase 2 OS=Homo sapiens GN=ABL2 PE=1 SV=1	0.109815	0.365021
Uncharacterized protein C11orf74 OS=Homo sapiens GN=C11orf74 PE=2 SV=1	0.109801	0.354721
Golgi phosphoprotein 3 OS=Homo sapiens GN=GOLPH3 PE=1 SV=1	0.109403	0.271061
Apoptosis-inducing factor 1, mitochondrial OS=Homo sapiens GN=AIFM1 PE=1 SV=1	0.109392	0.389297
Tricarboxylate transport protein, mitochondrial OS=Homo sapiens GN=SLC25A1 PE=1 SV=2	0.109109	0.309853
TBC1 domain family member 9B OS=Homo sapiens GN=TBC1D9B PE=1 SV=3	0.108772	0.331806
VPS10 domain-containing receptor SorCS3 OS=Homo sapiens GN=SORCS3 PE=2 SV=2	0.108734	0.479387
Disintegrin and metalloproteinase domain-containing protein 23 OS=Homo sapiens GN=ADAM23 PE=1 SV=1	0.108533	0.891946
Cation-dependent mannose-6-phosphate receptor OS=Homo sapiens GN=M6PR PE=1 SV=1	0.108216	0.517041
Serine/threonine-protein kinase DCLK1 OS=Homo sapiens GN=DCLK1 PE=1 SV=2	0.107538	1.68945
Nuclear pore membrane glycoprotein 210 OS=Homo sapiens GN=NUP210 PE=1 SV=3	0.107492	0.219482
Leucyl-cystinyl aminopeptidase OS=Homo sapiens GN=LNPEP PE=1 SV=3	0.106696	0.607341
Vacuolar protein sorting-associated protein 18 homolog OS=Homo sapiens GN=VPS18 PE=1 SV=2	0.106687	0.593956
Protocadherin alpha-4 OS=Homo sapiens GN=PCDHA4 PE=2 SV=1	0.106545	1.35692
Microtubule-associated protein 6 OS=Homo sapiens GN=MAP6 PE=1 SV=2	0.106465	1.92149
Ena/VASP-like protein OS=Homo sapiens GN=EVL PE=1 SV=2	0.106185	0.294189
Mitofusin-1 OS=Homo sapiens GN=MFN1 PE=1 SV=2	0.106165	0.856941
Serine/threonine-protein phosphatase 6 regulatory subunit 1 OS=Homo sapiens GN=PPP6R1 PE=1 SV=5	0.106049	0.426344
Natural cytotoxicity triggering receptor 3 ligand 1 OS=Homo sapiens GN=NCR3LG1 PE=1 SV=1	0.106025	0.580357
Huntingtin-interacting protein 1 OS=Homo sapiens GN=HIP1 PE=1 SV=5	0.105647	1.32237
Protein EFR3 homolog B OS=Homo sapiens GN=EFR3B PE=1 SV=2	0.105457	1.67829
60S ribosomal protein L28 OS=Homo sapiens GN=RPL28 PE=1 SV=3	0.105186	0.31648
Optineurin OS=Homo sapiens GN=OPTN PE=1 SV=2	0.105159	0.668759
Isoleucine--tRNA ligase, mitochondrial OS=Homo sapiens GN=IARS2 PE=1 SV=2	0.105041	0.13259
Succinyl-CoA ligase [ADP/GDP-forming] subunit alpha, mitochondrial OS=Homo sapiens GN=SUCLG1 PE=1 SV=4	0.104761	0.301889
Probable G-protein coupled receptor 176 OS=Homo sapiens GN=GPR176 PE=2 SV=1	0.10461	0.311282
Glutamine--fructose-6-phosphate aminotransferase [isomerizing] 1 OS=Homo sapiens GN=GFPT1 PE=1 SV=3	0.104594	0.80138
Adenylate cyclase type 1 OS=Homo sapiens GN=ADCY1 PE=1 SV=2	0.104089	0.547565
Centrosomal protein of 170 kDa protein B OS=Homo sapiens GN=CEP170B PE=1 SV=4	0.103821	0.329174
Tripartite motif-containing protein 3 OS=Homo sapiens GN=TRIM3 PE=1 SV=2	0.103262	0.646424
Vacuolar protein sorting-associated protein 52 homolog OS=Homo sapiens GN=VPS52 PE=1 SV=1	0.10301	0.374296
BMP/retinoic acid-inducible neural-specific protein 1 OS=Homo sapiens GN=BRINP1 PE=1 SV=2	0.102745	0.225014
Isocitrate dehydrogenase [NADP], mitochondrial OS=Homo sapiens GN=IDH2 PE=1 SV=2	0.102707	0.415741
6-phosphofructokinase, liver type OS=Homo sapiens GN=PFKL PE=1 SV=6	0.102522	0.665052
V-type proton ATPase subunit B, brain isoform OS=Homo sapiens GN=ATP6V1B2 PE=1 SV=3	0.102469	0.722692
Probable E3 ubiquitin-protein ligase HERC4 OS=Homo sapiens GN=HERC4 PE=1 SV=1	0.102432	0.430572
Guanine nucleotide exchange factor VAV2 OS=Homo sapiens GN=VAV2 PE=1 SV=2	0.102348	0.381605
RUN and FYVE domain-containing protein 2 OS=Homo sapiens GN=RUFY2 PE=1 SV=2	0.10204	0.443791
Protein argonaute-4 OS=Homo sapiens GN=AGO4 PE=1 SV=2	0.101665	0.423618
Lipoma HMGIC fusion partner-like 4 protein OS=Homo sapiens GN=LHFPL4 PE=2 SV=1	0.101573	0.570308
Cysteine and histidine-rich domain-containing protein 1 OS=Homo sapiens GN=CHORDC1 PE=1 SV=2	0.101543	0.513377
Equilibrative nucleoside transporter 2 OS=Homo sapiens GN=SLC29A2 PE=1 SV=3	0.101469	0.821344
Semaphorin-6D OS=Homo sapiens GN=SEMA6D PE=2 SV=1	0.100686	1.67869
Hydroxyacylglutathione hydrolase, mitochondrial OS=Homo sapiens GN=HAGH PE=1 SV=2	0.100512	0.30364
CDK5 and ABL1 enzyme substrate 2 OS=Homo sapiens GN=CABLES2 PE=1 SV=3	0.100444	1.32659
CLIP-associating protein 1 OS=Homo sapiens GN=CLASP1 PE=1 SV=1	0.100065	0.443822
Serine/threonine-protein phosphatase 2B catalytic subunit gamma isoform OS=Homo sapiens GN=PPP3CC PE=1 SV=3	0.100044	0.599587
Zinc finger Ran-binding domain-containing protein 2 OS=Homo sapiens GN=ZRANB2 PE=1 SV=2	0.100023	0.312117
WD repeat-containing protein 82 OS=Homo sapiens GN=WDR82 PE=1 SV=1	0.100007	0.716804
Probable phospholipid-transporting ATPase IA OS=Homo sapiens GN=ATP8A1 PE=1 SV=1	0.0998105	1.37439
Disks large-associated protein 4 OS=Homo sapiens GN=DLGAP4 PE=1 SV=3	0.0997705	0.455724
Lipid phosphate phosphatase-related protein type 1 OS=Homo sapiens GN=LPPR1 PE=2 SV=1	0.0996802	0.534684
Stromal interaction molecule 2 OS=Homo sapiens GN=STIM2 PE=1 SV=2	0.0992819	0.234499
Cell cycle control protein 50A OS=Homo sapiens GN=TMEM30A PE=1 SV=1	0.0991579	0.277252
N-alpha-acetyltransferase 15, NatA auxiliary subunit OS=Homo sapiens GN=NAA15 PE=1 SV=1	0.0991326	0.413042
Ephrin-A3 OS=Homo sapiens GN=EFNA3 PE=1 SV=1	0.0982182	0.954347
78 kDa glucose-regulated protein OS=Homo sapiens GN=HSPA5 PE=1 SV=2	0.0981265	0.576534
Electrogenic sodium bicarbonate cotransporter 1 OS=Homo sapiens GN=SLC4A4 PE=1 SV=1	0.0980835	0.939013
UDP-glucose:glycoprotein glucosyltransferase 1 OS=Homo sapiens GN=UGGT1 PE=1 SV=3	0.0976153	0.757607
Protein Asterix OS=Homo sapiens GN=WDR83OS PE=1 SV=1	0.0975712	1.21285
Transmembrane protein 2 OS=Homo sapiens GN=TMEM2 PE=1 SV=1	0.0971144	0.628592
Acyl-CoA-binding domain-containing protein 5 OS=Homo sapiens GN=ACBD5 PE=1 SV=1	0.0969244	0.125112
Protein unc-13 homolog A OS=Homo sapiens GN=UNC13A PE=2 SV=4	0.0966996	0.484418
MAP7 domain-containing protein 1 OS=Homo sapiens GN=MAP7D1 PE=1 SV=1	0.0963105	0.434516
Transmembrane protein 63B OS=Homo sapiens GN=TMEM63B PE=1 SV=1	0.0961352	0.951544
Intraflagellar transport protein 122 homolog OS=Homo sapiens GN=IFT122 PE=1 SV=2	0.0960137	0.153211
Bone morphogenetic protein receptor type-2 OS=Homo sapiens GN=BMPR2 PE=1 SV=2	0.095765	0.917883
Contactin-associated protein 1 OS=Homo sapiens GN=CNTNAP1 PE=1 SV=1	0.0953163	0.514065
PH and SEC7 domain-containing protein 1 OS=Homo sapiens GN=PSD PE=1 SV=2	0.0951105	0.750541
BTB/POZ domain-containing protein KCTD12 OS=Homo sapiens GN=KCTD12 PE=1 SV=1	0.0950535	0.94156
Microtubule-associated serine/threonine-protein kinase 1 OS=Homo sapiens GN=MAST1 PE=1 SV=2	0.0950462	0.636961
1-acyl-sn-glycerol-3-phosphate acyltransferase epsilon OS=Homo sapiens GN=AGPAT5 PE=1 SV=3	0.0950199	0.266074
Chondroitin sulfate proteoglycan 5 OS=Homo sapiens GN=CSPG5 PE=1 SV=3	0.0950046	0.582149
Synaptotagmin-5 OS=Homo sapiens GN=SYT5 PE=2 SV=2	0.0949696	0.833208
AP-3 complex subunit beta-2 OS=Homo sapiens GN=AP3B2 PE=1 SV=2	0.0949538	0.489973
UPF0687 protein C20orf27 OS=Homo sapiens GN=C20orf27 PE=1 SV=3	0.0949232	0.668381
Rho guanine nucleotide exchange factor 11 OS=Homo sapiens GN=ARHGEF11 PE=1 SV=1	0.0944787	0.784387
Putative phospholipase B-like 2 OS=Homo sapiens GN=PLBD2 PE=1 SV=2	0.0943869	0.182253
Tyrosine-protein phosphatase non-receptor type substrate 1 OS=Homo sapiens GN=SIRPA PE=1 SV=2	0.0942444	1.23828
Cob(I)yrinic acid a,c-diamide adenosyltransferase, mitochondrial OS=Homo sapiens GN=MMAB PE=1 SV=1	0.0939768	0.250854
Liprin-alpha-1 OS=Homo sapiens GN=PPFIA1 PE=1 SV=1	0.0939131	0.442849
E3 ubiquitin-protein ligase LRSAM1 OS=Homo sapiens GN=LRSAM1 PE=1 SV=1	0.0934585	0.954635
Pleckstrin homology domain-containing family A member 6 OS=Homo sapiens GN=PLEKHA6 PE=1 SV=4	0.0934041	0.386051
Sterile alpha motif domain-containing protein 14 OS=Homo sapiens GN=SAMD14 PE=2 SV=2	0.0933781	1.18332
Sodium channel protein type 9 subunit alpha OS=Homo sapiens GN=SCN9A PE=1 SV=3	0.0932727	1.2704
Guanine nucleotide-binding protein G(k) subunit alpha OS=Homo sapiens GN=GNAI3 PE=1 SV=3	0.0931743	0.377703
Neutral amino acid transporter A OS=Homo sapiens GN=SLC1A4 PE=1 SV=1	0.0931259	0.55507
Target of Myb protein 1 OS=Homo sapiens GN=TOM1 PE=1 SV=2	0.0930221	0.612011
Protein FAM19A5 OS=Homo sapiens GN=FAM19A5 PE=1 SV=2	0.0928712	0.281844
Insulin-like growth factor 2 mRNA-binding protein 1 OS=Homo sapiens GN=IGF2BP1 PE=1 SV=2	0.0928167	0.162152
Vesicular glutamate transporter 1 OS=Homo sapiens GN=SLC17A7 PE=1 SV=1	0.0927028	0.428055
Synaptic vesicle glycoprotein 2A OS=Homo sapiens GN=SV2A PE=1 SV=1	0.0924453	0.855899
Cytoplasmic dynein 1 heavy chain 1 OS=Homo sapiens GN=DYNC1H1 PE=1 SV=5	0.0922664	0.705769
Rhomboid domain-containing protein 2 OS=Homo sapiens GN=RHBDD2 PE=2 SV=2	0.0917927	0.629647
Acylglycerol kinase, mitochondrial OS=Homo sapiens GN=AGK PE=1 SV=2	0.0915558	0.731437
AP-3 complex subunit delta-1 OS=Homo sapiens GN=AP3D1 PE=1 SV=1	0.0912585	0.325937
Golgi apparatus protein 1 OS=Homo sapiens GN=GLG1 PE=1 SV=2	0.091105	0.894876
Transmembrane protein 151A OS=Homo sapiens GN=TMEM151A PE=2 SV=1	0.0908541	0.378767
Transcription factor A, mitochondrial OS=Homo sapiens GN=TFAM PE=1 SV=1	0.0908113	0.41678
Neurochondrin OS=Homo sapiens GN=NCDN PE=1 SV=1	0.0907617	0.897638
Rho GTPase-activating protein 21 OS=Homo sapiens GN=ARHGAP21 PE=1 SV=1	0.0907285	0.482443
RNA-binding protein 25 OS=Homo sapiens GN=RBM25 PE=1 SV=3	0.0904728	0.115444
Cadherin-24 OS=Homo sapiens GN=CDH24 PE=1 SV=1	0.0904505	0.308766
Triosephosphate isomerase OS=Homo sapiens GN=TPI1 PE=1 SV=3	0.0901746	0.198339
Type 1 phosphatidylinositol 4,5-bisphosphate 4-phosphatase OS=Homo sapiens GN=TMEM55B PE=1 SV=1	0.0901356	0.409746
Glutamate receptor ionotropic, kainate 5 OS=Homo sapiens GN=GRIK5 PE=2 SV=2	0.0900399	1.34453
Dystrobrevin alpha OS=Homo sapiens GN=DTNA PE=1 SV=2	0.0899603	0.455781
Thioredoxin domain-containing protein 5 OS=Homo sapiens GN=TXNDC5 PE=1 SV=2	0.0899486	0.409914
Sodium/calcium exchanger 2 OS=Homo sapiens GN=SLC8A2 PE=2 SV=2	0.0894562	0.795226
cAMP-dependent protein kinase catalytic subunit alpha OS=Homo sapiens GN=PRKACA PE=1 SV=2	0.0893263	0.293046
Transmembrane protein 184C OS=Homo sapiens GN=TMEM184C PE=2 SV=2	0.0887874	0.565397
Stathmin-3 OS=Homo sapiens GN=STMN3 PE=1 SV=3	0.0884886	0.283912
Protein ITFG3 OS=Homo sapiens GN=ITFG3 PE=1 SV=1	0.0884745	0.987441
Calcium/calmodulin-dependent protein kinase type II subunit beta OS=Homo sapiens GN=CAMK2B PE=1 SV=3	0.0882565	0.421682
Pecanex-like protein 3 OS=Homo sapiens GN=PCNXL3 PE=1 SV=2	0.0880973	0.141112
Probable E3 ubiquitin-protein ligase HECTD4 OS=Homo sapiens GN=HECTD4 PE=1 SV=5	0.0875309	0.239979
Sodium- and chloride-dependent taurine transporter OS=Homo sapiens GN=SLC6A6 PE=1 SV=2	0.0874398	1.04516
Hematological and neurological expressed 1-like protein OS=Homo sapiens GN=HN1L PE=1 SV=1	0.0868508	0.451439
Transient receptor potential cation channel subfamily M member 3 OS=Homo sapiens GN=TRPM3 PE=2 SV=4	0.0867449	0.4461
Phosphatidylinositol 5-phosphate 4-kinase type-2 gamma OS=Homo sapiens GN=PIP4K2C PE=1 SV=3	0.0862522	0.542592
Ribosome-binding protein 1 OS=Homo sapiens GN=RRBP1 PE=1 SV=4	0.0861876	0.239556
Malate dehydrogenase, mitochondrial OS=Homo sapiens GN=MDH2 PE=1 SV=3	0.0857499	0.685336
La-related protein 1 OS=Homo sapiens GN=LARP1 PE=1 SV=2	0.0854783	1.31006
Heat shock 70 kDa protein 1A/1B OS=Homo sapiens GN=HSPA1A PE=1 SV=5	0.0851291	0.243508
Serine/threonine-protein kinase LMTK3 OS=Homo sapiens GN=LMTK3 PE=2 SV=2	0.0849566	0.521872
DnaJ homolog subfamily B member 5 OS=Homo sapiens GN=DNAJB5 PE=1 SV=1	0.0846575	0.16792
Guanine nucleotide-binding protein G(s) subunit alpha isoforms short OS=Homo sapiens GN=GNAS PE=1 SV=1	0.08463	1.42648
Mitochondrial import inner membrane translocase subunit TIM44 OS=Homo sapiens GN=TIMM44 PE=1 SV=2	0.084325	0.142212
Glutathione S-transferase Mu 3 OS=Homo sapiens GN=GSTM3 PE=1 SV=3	0.0842874	0.387214
Tumor suppressor p53-binding protein 1 OS=Homo sapiens GN=TP53BP1 PE=1 SV=2	0.0840897	0.2428
Syntaxin-1B OS=Homo sapiens GN=STX1B PE=1 SV=1	0.084012	0.349671
60S ribosomal protein L19 OS=Homo sapiens GN=RPL19 PE=1 SV=1	0.0837924	0.500192
Protein enabled homolog OS=Homo sapiens GN=ENAH PE=1 SV=2	0.0835485	0.635591
Guanine nucleotide-binding protein subunit beta-5 OS=Homo sapiens GN=GNB5 PE=1 SV=2	0.0832067	1.58854
Protocadherin-8 OS=Homo sapiens GN=PCDH8 PE=2 SV=2	0.082865	0.330568
Serine/arginine repetitive matrix protein 2 OS=Homo sapiens GN=SRRM2 PE=1 SV=2	0.0823596	0.138016
Bifunctional protein NCOAT OS=Homo sapiens GN=MGEA5 PE=1 SV=2	0.0822225	0.395686
Solute carrier family 52, riboflavin transporter, member 2 OS=Homo sapiens GN=SLC52A2 PE=1 SV=1	0.0818067	0.13387
ELKS/Rab6-interacting/CAST family member 1 OS=Homo sapiens GN=ERC1 PE=1 SV=1	0.0817656	0.175698
Brain-specific angiogenesis inhibitor 1 OS=Homo sapiens GN=BAI1 PE=1 SV=2	0.0817432	0.279911
Serine/threonine-protein kinase MRCK alpha OS=Homo sapiens GN=CDC42BPA PE=1 SV=1	0.0816704	0.459414
Leucine-rich repeat-containing protein 24 OS=Homo sapiens GN=LRRC24 PE=2 SV=2	0.0815012	0.656639
Pumilio homolog 1 OS=Homo sapiens GN=PUM1 PE=1 SV=3	0.0813106	0.340554
Transcription elongation factor SPT5 OS=Homo sapiens GN=SUPT5H PE=1 SV=1	0.0812518	0.487815
Aldo-keto reductase family 1 member C1 OS=Homo sapiens GN=AKR1C1 PE=1 SV=1	0.0810157	0.517821
G protein-regulated inducer of neurite outgrowth 3 OS=Homo sapiens GN=GPRIN3 PE=2 SV=2	0.0805751	0.65878
Protein-L-isoaspartate(D-aspartate) O-methyltransferase OS=Homo sapiens GN=PCMT1 PE=1 SV=4	0.0805688	0.358841
Elongation factor 1-delta OS=Homo sapiens GN=EEF1D PE=1 SV=5	0.080346	0.143843
Protein FAM219A OS=Homo sapiens GN=FAM219A PE=1 SV=3	0.080177	0.293957
Ankyrin repeat domain-containing protein 13D OS=Homo sapiens GN=ANKRD13D PE=1 SV=2	0.0801382	0.782868
Golgi membrane protein 1 OS=Homo sapiens GN=GOLM1 PE=1 SV=1	0.0800797	0.750948
TRAF2 and NCK-interacting protein kinase OS=Homo sapiens GN=TNIK PE=1 SV=1	0.0796723	0.481451
Ankyrin repeat and MYND domain-containing protein 2 OS=Homo sapiens GN=ANKMY2 PE=1 SV=1	0.079265	0.433468
Copper-transporting ATPase 2 OS=Homo sapiens GN=ATP7B PE=1 SV=4	0.0792203	0.274586
Serine/threonine-protein kinase TAO2 OS=Homo sapiens GN=TAOK2 PE=1 SV=2	0.0788101	0.629089
Excitatory amino acid transporter 2 OS=Homo sapiens GN=SLC1A2 PE=1 SV=2	0.0784225	1.86411
Carboxypeptidase D OS=Homo sapiens GN=CPD PE=1 SV=2	0.0783587	0.682699
Band 4.1-like protein 1 OS=Homo sapiens GN=EPB41L1 PE=1 SV=2	0.0778361	0.542238
Protocadherin alpha-C2 OS=Homo sapiens GN=PCDHAC2 PE=2 SV=1	0.0774225	0.723587
RING finger protein 11 OS=Homo sapiens GN=RNF11 PE=1 SV=1	0.0773188	0.437874
Diacylglycerol kinase beta OS=Homo sapiens GN=DGKB PE=2 SV=2	0.0771658	0.215252
Glycogen synthase kinase-3 beta OS=Homo sapiens GN=GSK3B PE=1 SV=2	0.0768731	0.418208
Sulfate transporter OS=Homo sapiens GN=SLC26A2 PE=1 SV=2	0.0768379	1.05114
Potassium/sodium hyperpolarization-activated cyclic nucleotide-gated channel 3 OS=Homo sapiens GN=HCN3 PE=2 SV=2	0.0768085	0.432454
MAGUK p55 subfamily member 2 OS=Homo sapiens GN=MPP2 PE=1 SV=3	0.0763205	1.065
Band 4.1-like protein 3 OS=Homo sapiens GN=EPB41L3 PE=1 SV=2	0.0762753	0.280105
Calcium uptake protein 1, mitochondrial OS=Homo sapiens GN=MICU1 PE=1 SV=1	0.0761192	0.488981
Exocyst complex component 1 OS=Homo sapiens GN=EXOC1 PE=1 SV=4	0.0761038	0.410754
Brain-specific angiogenesis inhibitor 3 OS=Homo sapiens GN=BAI3 PE=1 SV=2	0.0760917	0.287003
Protein O-mannosyl-transferase 2 OS=Homo sapiens GN=POMT2 PE=1 SV=2	0.0758245	0.104825
Cullin-2 OS=Homo sapiens GN=CUL2 PE=1 SV=2	0.0756692	0.212722
Seizure protein 6 homolog OS=Homo sapiens GN=SEZ6 PE=1 SV=2	0.0755846	0.388991
Sodium/myo-inositol cotransporter OS=Homo sapiens GN=SLC5A3 PE=3 SV=2	0.0752486	0.456619
RUN domain-containing protein 3A OS=Homo sapiens GN=RUNDC3A PE=2 SV=2	0.075078	0.508772
Citrate synthase, mitochondrial OS=Homo sapiens GN=CS PE=1 SV=2	0.0747552	0.247729
Dapper homolog 3 OS=Homo sapiens GN=DACT3 PE=1 SV=2	0.0746194	0.288596
182 kDa tankyrase-1-binding protein OS=Homo sapiens GN=TNKS1BP1 PE=1 SV=4	0.0744801	0.333566
FAS-associated factor 2 OS=Homo sapiens GN=FAF2 PE=1 SV=2	0.0738196	0.402645
Sphingomyelin phosphodiesterase 3 OS=Homo sapiens GN=SMPD3 PE=1 SV=1	0.073536	0.651088
Low-density lipoprotein receptor OS=Homo sapiens GN=LDLR PE=1 SV=1	0.0735015	0.578422
Ceramide kinase OS=Homo sapiens GN=CERK PE=1 SV=1	0.0732585	0.289558
Microtubule-associated protein 4 OS=Homo sapiens GN=MAP4 PE=1 SV=3	0.0732437	0.338291
Receptor-type tyrosine-protein phosphatase epsilon OS=Homo sapiens GN=PTPRE PE=1 SV=1	0.0732301	0.429476
Protocadherin alpha-12 OS=Homo sapiens GN=PCDHA12 PE=2 SV=1	0.0732166	0.528704
Inositol polyphosphate 5-phosphatase OCRL-1 OS=Homo sapiens GN=OCRL PE=1 SV=3	0.0731736	0.527393
Receptor-type tyrosine-protein phosphatase F OS=Homo sapiens GN=PTPRF PE=1 SV=2	0.0729458	0.427542
Signal peptide peptidase-like 2A OS=Homo sapiens GN=SPPL2A PE=1 SV=2	0.0729121	0.170932
Tetraspanin-18 OS=Homo sapiens GN=TSPAN18 PE=2 SV=1	0.0726699	0.15036
Serine/arginine repetitive matrix protein 1 OS=Homo sapiens GN=SRRM1 PE=1 SV=2	0.0720867	0.16836
Phosphatidylinositol 4-kinase alpha OS=Homo sapiens GN=PI4KA PE=1 SV=3	0.0720518	0.335973
Protein kinase C beta type OS=Homo sapiens GN=PRKCB PE=1 SV=4	0.0714932	0.687069
Titin OS=Homo sapiens GN=TTN PE=1 SV=4	0.0713313	0.449521
Calmodulin-regulated spectrin-associated protein 1 OS=Homo sapiens GN=CAMSAP1 PE=1 SV=2	0.0712628	0.349514
Acetylcholinesterase OS=Homo sapiens GN=ACHE PE=1 SV=1	0.0712481	0.295597
Transportin-2 OS=Homo sapiens GN=TNPO2 PE=1 SV=3	0.0711356	0.191355
40S ribosomal protein S16 OS=Homo sapiens GN=RPS16 PE=1 SV=2	0.0707306	0.159173
Voltage-dependent L-type calcium channel subunit beta-1 OS=Homo sapiens GN=CACNB1 PE=1 SV=3	0.0707062	1.00376
Clathrin coat assembly protein AP180 OS=Homo sapiens GN=SNAP91 PE=1 SV=2	0.0706741	0.288758
Probable phospholipid-transporting ATPase IIA OS=Homo sapiens GN=ATP9A PE=1 SV=3	0.0705747	0.524297
Reticulon-4 OS=Homo sapiens GN=RTN4 PE=1 SV=2	0.07025	0.285084
Exocyst complex component 5 OS=Homo sapiens GN=EXOC5 PE=1 SV=1	0.0702374	0.315144
Protein shisa-7 OS=Homo sapiens GN=SHISA7 PE=2 SV=3	0.0700123	0.424873
Heat shock 70 kDa protein 4 OS=Homo sapiens GN=HSPA4 PE=1 SV=4	0.070003	0.291676
Pleckstrin homology domain-containing family A member 5 OS=Homo sapiens GN=PLEKHA5 PE=1 SV=1	0.0697323	0.390298
Serine/threonine-protein kinase WNK2 OS=Homo sapiens GN=WNK2 PE=1 SV=4	0.0696644	0.193129
COBW domain-containing protein 2 OS=Homo sapiens GN=CBWD2 PE=1 SV=1	0.0695144	0.437607
AFG3-like protein 2 OS=Homo sapiens GN=AFG3L2 PE=1 SV=2	0.0688485	0.420998
Disintegrin and metalloproteinase domain-containing protein 11 OS=Homo sapiens GN=ADAM11 PE=2 SV=3	0.0688231	0.237621
Ras-related protein Rab-5C OS=Homo sapiens GN=RAB5C PE=1 SV=2	0.0687816	0.3548
Collagen alpha-1(VI) chain OS=Homo sapiens GN=COL6A1 PE=1 SV=3	0.0686383	0.259503
Myotubularin-related protein 9 OS=Homo sapiens GN=MTMR9 PE=1 SV=1	0.068574	0.458657
ER lumen protein retaining receptor 1 OS=Homo sapiens GN=KDELR1 PE=1 SV=1	0.0685721	0.138876
Probable serine carboxypeptidase CPVL OS=Homo sapiens GN=CPVL PE=1 SV=2	0.0685691	0.472325
Ras GTPase-activating protein 1 OS=Homo sapiens GN=RASA1 PE=1 SV=1	0.0685342	0.182668
G-protein coupled receptor-associated sorting protein 2 OS=Homo sapiens GN=GPRASP2 PE=1 SV=1	0.0683583	0.372619
V-type proton ATPase catalytic subunit A OS=Homo sapiens GN=ATP6V1A PE=1 SV=2	0.0682621	0.428197
PDZ domain-containing protein GIPC1 OS=Homo sapiens GN=GIPC1 PE=1 SV=2	0.0677703	0.465857
Tripartite motif-containing protein 2 OS=Homo sapiens GN=TRIM2 PE=1 SV=1	0.0676663	0.513798
Golgi resident protein GCP60 OS=Homo sapiens GN=ACBD3 PE=1 SV=4	0.0676576	0.308393
Protein FAM57B OS=Homo sapiens GN=FAM57B PE=2 SV=1	0.0674849	0.323554
Syntaxin-7 OS=Homo sapiens GN=STX7 PE=1 SV=4	0.0674447	0.23835
Protocadherin gamma-C4 OS=Homo sapiens GN=PCDHGC4 PE=2 SV=1	0.0674442	0.200954
Dihydrolipoyllysine-residue acetyltransferase component of pyruvate dehydrogenase complex, mitochondrial OS=Homo sapiens GN=DLAT PE=1 SV=3	0.0674145	0.265193
Solute carrier family 45 member 4 OS=Homo sapiens GN=SLC45A4 PE=1 SV=2	0.0673963	0.397824
Heat shock protein 75 kDa, mitochondrial OS=Homo sapiens GN=TRAP1 PE=1 SV=3	0.0673269	0.274196
ER degradation-enhancing alpha-mannosidase-like protein 3 OS=Homo sapiens GN=EDEM3 PE=1 SV=2	0.0672093	0.374591
40S ribosomal protein S15a OS=Homo sapiens GN=RPS15A PE=1 SV=2	0.0670643	0.481756
Myotubularin-related protein 13 OS=Homo sapiens GN=SBF2 PE=1 SV=1	0.0670177	0.278101
Zinc finger C2HC domain-containing protein 1A OS=Homo sapiens GN=ZC2HC1A PE=1 SV=2	0.066925	0.834233
Interferon gamma receptor 1 OS=Homo sapiens GN=IFNGR1 PE=1 SV=1	0.0669196	0.412854
Synaptotagmin-7 OS=Homo sapiens GN=SYT7 PE=1 SV=3	0.0668058	0.839215
ATP-binding cassette sub-family B member 7, mitochondrial OS=Homo sapiens GN=ABCB7 PE=1 SV=2	0.0667967	0.283453
Mitochondrial import receptor subunit TOM70 OS=Homo sapiens GN=TOMM70A PE=1 SV=1	0.0666608	0.146026
Junctophilin-3 OS=Homo sapiens GN=JPH3 PE=1 SV=2	0.0662755	0.313989
Brain acid soluble protein 1 OS=Homo sapiens GN=BASP1 PE=1 SV=2	0.0662357	0.130032
Sodium/potassium-transporting ATPase subunit beta-2 OS=Homo sapiens GN=ATP1B2 PE=1 SV=3	0.0660702	0.468126
Protein bicaudal D homolog 2 OS=Homo sapiens GN=BICD2 PE=1 SV=1	0.0659606	0.260728
Vacuolar protein sorting-associated protein 53 homolog OS=Homo sapiens GN=VPS53 PE=1 SV=1	0.0658514	0.236911
Endoplasmin OS=Homo sapiens GN=HSP90B1 PE=1 SV=1	0.0656949	0.225421
Oxysterol-binding protein-related protein 6 OS=Homo sapiens GN=OSBPL6 PE=1 SV=1	0.0651418	0.240563
Tyrosine-protein kinase transmembrane receptor ROR2 OS=Homo sapiens GN=ROR2 PE=1 SV=2	0.0651395	0.29009
Adenylate cyclase type 3 OS=Homo sapiens GN=ADCY3 PE=1 SV=3	0.0648792	0.791768
MAGUK p55 subfamily member 3 OS=Homo sapiens GN=MPP3 PE=1 SV=2	0.0647977	0.562914
Uncharacterized protein C19orf52 OS=Homo sapiens GN=C19orf52 PE=1 SV=2	0.0647452	0.397071
A-kinase anchor protein 1, mitochondrial OS=Homo sapiens GN=AKAP1 PE=1 SV=1	0.0646025	0.250015
Guanine nucleotide-binding protein subunit alpha-11 OS=Homo sapiens GN=GNA11 PE=1 SV=2	0.064508	0.173203
Glucose-6-phosphate isomerase OS=Homo sapiens GN=GPI PE=1 SV=4	0.0643735	0.110831
TBC domain-containing protein kinase-like protein OS=Homo sapiens GN=TBCK PE=1 SV=4	0.0640711	0.281328
DENN domain-containing protein 2A OS=Homo sapiens GN=DENND2A PE=2 SV=4	0.0640594	0.370737
Profilin-2 OS=Homo sapiens GN=PFN2 PE=1 SV=3	0.0640054	0.217368
Microtubule-associated protein 1A OS=Homo sapiens GN=MAP1A PE=1 SV=6	0.0638773	0.309752
Exocyst complex component 6B OS=Homo sapiens GN=EXOC6B PE=1 SV=3	0.0636465	0.296529
ADP-ribosylation factor GTPase-activating protein 1 OS=Homo sapiens GN=ARFGAP1 PE=1 SV=2	0.0635529	0.217505
CAP-Gly domain-containing linker protein 3 OS=Homo sapiens GN=CLIP3 PE=1 SV=3	0.0635193	0.242216
Vang-like protein 2 OS=Homo sapiens GN=VANGL2 PE=1 SV=2	0.0635047	0.218195
XK-related protein 4 OS=Homo sapiens GN=XKR4 PE=2 SV=1	0.0629781	0.308174
Calpain-1 catalytic subunit OS=Homo sapiens GN=CAPN1 PE=1 SV=1	0.0629169	0.137947
Transcription activator BRG1 OS=Homo sapiens GN=SMARCA4 PE=1 SV=2	0.0628364	0.346185
Ubiquitin-40S ribosomal protein S27a OS=Homo sapiens GN=RPS27A PE=1 SV=2	0.0626988	0.777475
Ubiquitin-conjugating enzyme E2 O OS=Homo sapiens GN=UBE2O PE=1 SV=3	0.0626077	0.363079
Syntaxin-12 OS=Homo sapiens GN=STX12 PE=1 SV=1	0.0625828	0.828604
Nicotinamide phosphoribosyltransferase OS=Homo sapiens GN=NAMPT PE=1 SV=1	0.0622373	0.0906982
TLD domain-containing protein 1 OS=Homo sapiens GN=TLDC1 PE=1 SV=2	0.0619484	0.631944
Exostosin-like 3 OS=Homo sapiens GN=EXTL3 PE=1 SV=1	0.0618112	0.461406
Transmembrane emp24 domain-containing protein 1 OS=Homo sapiens GN=TMED1 PE=1 SV=1	0.0616353	0.17796
Ubiquitin-protein ligase E3C OS=Homo sapiens GN=UBE3C PE=1 SV=3	0.0615797	0.146193
Glycogen phosphorylase, brain form OS=Homo sapiens GN=PYGB PE=1 SV=5	0.061541	0.202961
Cat eye syndrome critical region protein 6 OS=Homo sapiens GN=CECR6 PE=2 SV=1	0.061315	0.4049
C2 domain-containing protein 5 OS=Homo sapiens GN=C2CD5 PE=1 SV=1	0.0609427	0.705442
Neuronal-specific septin-3 OS=Homo sapiens GN=SEPT3 PE=1 SV=3	0.0608742	0.173557
Vacuolar protein sorting-associated protein 13C OS=Homo sapiens GN=VPS13C PE=1 SV=1	0.0608429	0.492189
Potassium/sodium hyperpolarization-activated cyclic nucleotide-gated channel 4 OS=Homo sapiens GN=HCN4 PE=1 SV=1	0.06077	0.256949
Dynamin-3 OS=Homo sapiens GN=DNM3 PE=1 SV=4	0.0603166	0.258205
Sodium/hydrogen exchanger 1 OS=Homo sapiens GN=SLC9A1 PE=1 SV=2	0.0602734	0.836216
Protein FAM184B OS=Homo sapiens GN=FAM184B PE=2 SV=3	0.0600996	0.0476919
H(+)/Cl(-) exchange transporter 4 OS=Homo sapiens GN=CLCN4 PE=1 SV=2	0.0600634	0.393803
Ankyrin repeat and BTB/POZ domain-containing protein BTBD11 OS=Homo sapiens GN=BTBD11 PE=2 SV=3	0.0599355	0.146138
SEC14 domain and spectrin repeat-containing protein 1 OS=Homo sapiens GN=SESTD1 PE=1 SV=2	0.0598852	0.608875
Phospholipid hydroperoxide glutathione peroxidase, mitochondrial OS=Homo sapiens GN=GPX4 PE=1 SV=3	0.0597042	0.444912
T-complex protein 1 subunit eta OS=Homo sapiens GN=CCT7 PE=1 SV=2	0.0596412	0.136586
V-type proton ATPase subunit H OS=Homo sapiens GN=ATP6V1H PE=1 SV=1	0.0596213	0.295775
Prohibitin-2 OS=Homo sapiens GN=PHB2 PE=1 SV=2	0.0596159	0.270314
Casein kinase I isoform gamma-3 OS=Homo sapiens GN=CSNK1G3 PE=1 SV=2	0.0593702	0.441112
Stathmin OS=Homo sapiens GN=STMN1 PE=1 SV=3	0.0592809	0.127153
Partitioning defective 6 homolog gamma OS=Homo sapiens GN=PARD6G PE=1 SV=1	0.0591824	0.266822
Sodium channel protein type 7 subunit alpha OS=Homo sapiens GN=SCN7A PE=2 SV=2	0.0589285	0.204138
E3 ubiquitin-protein ligase ZNRF2 OS=Homo sapiens GN=ZNRF2 PE=1 SV=1	0.0585448	0.244398
Protein 4.1 OS=Homo sapiens GN=EPB41 PE=1 SV=4	0.0581742	0.248115
NEDD8 OS=Homo sapiens GN=NEDD8 PE=1 SV=1	0.0581271	0.239722
Protein FAM171B OS=Homo sapiens GN=FAM171B PE=2 SV=3	0.0577621	0.202751
Calumenin OS=Homo sapiens GN=CALU PE=1 SV=2	0.057638	0.582784
Peroxiredoxin-6 OS=Homo sapiens GN=PRDX6 PE=1 SV=3	0.0575724	0.333037
Nuclear RNA export factor 1 OS=Homo sapiens GN=NXF1 PE=1 SV=1	0.0575505	0.0715209
Baculoviral IAP repeat-containing protein 6 OS=Homo sapiens GN=BIRC6 PE=1 SV=2	0.0572903	0.323588
Kin of IRRE-like protein 1 OS=Homo sapiens GN=KIRREL PE=1 SV=2	0.0572899	0.621761
R3H and coiled-coil domain-containing protein 1 OS=Homo sapiens GN=R3HCC1 PE=1 SV=2	0.0572768	0.230989
Protein FAM49A OS=Homo sapiens GN=FAM49A PE=1 SV=1	0.0572361	0.307251
Claudin domain-containing protein 1 OS=Homo sapiens GN=CLDND1 PE=1 SV=1	0.0571685	0.416243
Metal transporter CNNM2 OS=Homo sapiens GN=CNNM2 PE=1 SV=2	0.0571172	0.478762
Tetratricopeptide repeat protein 1 OS=Homo sapiens GN=TTC1 PE=1 SV=1	0.0569874	0.308989
Small ubiquitin-related modifier 2 OS=Homo sapiens GN=SUMO2 PE=1 SV=3	0.0569579	0.217732
Vacuolar protein sorting-associated protein 8 homolog OS=Homo sapiens GN=VPS8 PE=1 SV=3	0.0568722	0.169513
GTPase NRas OS=Homo sapiens GN=NRAS PE=1 SV=1	0.0568529	0.227001
H(+)/Cl(-) exchange transporter 3 OS=Homo sapiens GN=CLCN3 PE=1 SV=2	0.0568497	0.274673
Serine/threonine-protein phosphatase 2A 56 kDa regulatory subunit epsilon isoform OS=Homo sapiens GN=PPP2R5E PE=1 SV=1	0.0562038	0.356054
Iron-sulfur cluster assembly 1 homolog, mitochondrial OS=Homo sapiens GN=ISCA1 PE=2 SV=1	0.0561921	0.275539
Heat shock protein 105 kDa OS=Homo sapiens GN=HSPH1 PE=1 SV=1	0.056191	0.278849
Myotubularin-related protein 14 OS=Homo sapiens GN=MTMR14 PE=1 SV=2	0.0560877	0.246178
Activin receptor type-2A OS=Homo sapiens GN=ACVR2A PE=1 SV=1	0.0558635	0.363933
Polyphosphoinositide phosphatase OS=Homo sapiens GN=FIG4 PE=1 SV=1	0.0558467	0.345894
Choline transporter-like protein 5 OS=Homo sapiens GN=SLC44A5 PE=2 SV=3	0.0555879	0.127504
Probable G-protein coupled receptor 123 OS=Homo sapiens GN=GPR123 PE=2 SV=3	0.0553524	0.217132
Nuclear cap-binding protein subunit 1 OS=Homo sapiens GN=NCBP1 PE=1 SV=1	0.0551569	0.193553
Ankyrin repeat domain-containing protein 50 OS=Homo sapiens GN=ANKRD50 PE=1 SV=4	0.0551271	0.209626
WD repeat-containing protein 47 OS=Homo sapiens GN=WDR47 PE=1 SV=1	0.0549961	0.307995
Protein-methionine sulfoxide oxidase MICAL1 OS=Homo sapiens GN=MICAL1 PE=1 SV=2	0.0549636	0.124466
Transmembrane protein 25 OS=Homo sapiens GN=TMEM25 PE=1 SV=1	0.0548467	0.643374
Protein phosphatase 1B OS=Homo sapiens GN=PPM1B PE=1 SV=1	0.0548334	0.447499
Propionyl-CoA carboxylase alpha chain, mitochondrial OS=Homo sapiens GN=PCCA PE=1 SV=4	0.0544968	0.328789
Solute carrier family 2, facilitated glucose transporter member 6 OS=Homo sapiens GN=SLC2A6 PE=1 SV=2	0.0544627	0.1963
ATP synthase subunit epsilon, mitochondrial OS=Homo sapiens GN=ATP5E PE=1 SV=2	0.0543795	0.313572
Claudin-6 OS=Homo sapiens GN=CLDN6 PE=1 SV=2	0.0542581	0.221769
Tyrosine-protein phosphatase non-receptor type 1 OS=Homo sapiens GN=PTPN1 PE=1 SV=1	0.0541054	0.388734
Dedicator of cytokinesis protein 7 OS=Homo sapiens GN=DOCK7 PE=1 SV=4	0.0540512	0.331562
Huntingtin-interacting protein 1-related protein OS=Homo sapiens GN=HIP1R PE=1 SV=2	0.0540017	0.342975
Disks large homolog 5 OS=Homo sapiens GN=DLG5 PE=1 SV=4	0.0539064	0.168902
Leucine-rich repeat-containing G-protein coupled receptor 4 OS=Homo sapiens GN=LGR4 PE=1 SV=2	0.0538953	0.135182
E3 ubiquitin-protein ligase RNF170 OS=Homo sapiens GN=RNF170 PE=1 SV=2	0.0538504	0.258204
Protein kinase C epsilon type OS=Homo sapiens GN=PRKCE PE=1 SV=1	0.0536223	0.348025
Ras-related protein Ral-A OS=Homo sapiens GN=RALA PE=1 SV=1	0.0535444	0.100068
Disintegrin and metalloproteinase domain-containing protein 22 OS=Homo sapiens GN=ADAM22 PE=1 SV=1	0.0533857	0.417825
Liprin-alpha-2 OS=Homo sapiens GN=PPFIA2 PE=1 SV=2	0.0531921	0.320496
Arginine--tRNA ligase, cytoplasmic OS=Homo sapiens GN=RARS PE=1 SV=2	0.053132	0.405794
Mitogen-activated protein kinase kinase kinase 7 OS=Homo sapiens GN=MAP3K7 PE=1 SV=1	0.053031	0.121624
Pre-mRNA-processing factor 40 homolog A OS=Homo sapiens GN=PRPF40A PE=1 SV=2	0.0529294	0.0922027
ERO1-like protein alpha OS=Homo sapiens GN=ERO1L PE=1 SV=2	0.0528377	0.19364
Myotubularin-related protein 3 OS=Homo sapiens GN=MTMR3 PE=1 SV=3	0.0527683	0.265809
F-box/WD repeat-containing protein 11 OS=Homo sapiens GN=FBXW11 PE=1 SV=1	0.0526821	0.259769
OX-2 membrane glycoprotein OS=Homo sapiens GN=CD200 PE=1 SV=4	0.0524385	0.245249
Syntaxin-1A OS=Homo sapiens GN=STX1A PE=1 SV=1	0.0522662	0.118764
Luc7-like protein 3 OS=Homo sapiens GN=LUC7L3 PE=1 SV=2	0.0521281	0.104298
Mitochondrial carrier homolog 1 OS=Homo sapiens GN=MTCH1 PE=1 SV=1	0.0520968	0.423961
Proline-rich transmembrane protein 2 OS=Homo sapiens GN=PRRT2 PE=1 SV=1	0.0520742	0.244163
Sodium- and chloride-dependent glycine transporter 1 OS=Homo sapiens GN=SLC6A9 PE=2 SV=3	0.0514409	0.455383
Protein QIL1 OS=Homo sapiens GN=QIL1 PE=1 SV=1	0.0514165	0.105624
Syntaxin-binding protein 1 OS=Homo sapiens GN=STXBP1 PE=1 SV=1	0.0512201	0.158051
Leucine zipper putative tumor suppressor 1 OS=Homo sapiens GN=LZTS1 PE=1 SV=3	0.0511847	0.210861
AP-3 complex subunit beta-1 OS=Homo sapiens GN=AP3B1 PE=1 SV=3	0.0509865	0.204351
Protein NDRG4 OS=Homo sapiens GN=NDRG4 PE=1 SV=2	0.0509817	0.415052
Serine/threonine-protein phosphatase 2A 65 kDa regulatory subunit A alpha isoform OS=Homo sapiens GN=PPP2R1A PE=1 SV=4	0.0508108	0.310495
Calcineurin B homologous protein 3 OS=Homo sapiens GN=TESC PE=1 SV=3	0.0508024	0.228719
E3 ubiquitin-protein ligase RNF152 OS=Homo sapiens GN=RNF152 PE=1 SV=1	0.0507033	0.157011
V-set and transmembrane domain-containing protein 2B OS=Homo sapiens GN=VSTM2B PE=2 SV=2	0.0506524	0.129827
CDGSH iron-sulfur domain-containing protein 2 OS=Homo sapiens GN=CISD2 PE=1 SV=1	0.0504112	0.220546
60S ribosomal protein L23a OS=Homo sapiens GN=RPL23A PE=1 SV=1	0.0498759	0.168843
Signal-induced proliferation-associated 1-like protein 2 OS=Homo sapiens GN=SIPA1L2 PE=1 SV=2	0.0497475	0.396232
Arginine and glutamate-rich protein 1 OS=Homo sapiens GN=ARGLU1 PE=1 SV=1	0.0496149	0.108275
Signal recognition particle 19 kDa protein OS=Homo sapiens GN=SRP19 PE=1 SV=3	0.0495548	0.191442
Neuron navigator 1 OS=Homo sapiens GN=NAV1 PE=1 SV=2	0.0493576	0.323735
Probable G-protein coupled receptor 162 OS=Homo sapiens GN=GPR162 PE=2 SV=1	0.0492488	0.286315
Dolichyl-diphosphooligosaccharide--protein glycosyltransferase subunit 1 OS=Homo sapiens GN=RPN1 PE=1 SV=1	0.049245	0.279722
Protein FAM223B OS=Homo sapiens GN=FAM223B PE=3 SV=1	0.049235	0.381957
Exportin-4 OS=Homo sapiens GN=XPO4 PE=1 SV=2	0.0492234	0.129018
Importin subunit beta-1 OS=Homo sapiens GN=KPNB1 PE=1 SV=2	0.0491861	0.377371
Protein FAM115A OS=Homo sapiens GN=FAM115A PE=1 SV=3	0.0489228	0.693004
Major prion protein OS=Homo sapiens GN=PRNP PE=1 SV=1	0.0489056	0.165489
Ras-related protein Rab-2B OS=Homo sapiens GN=RAB2B PE=1 SV=1	0.0488591	0.560131
Methionine--tRNA ligase, cytoplasmic OS=Homo sapiens GN=MARS PE=1 SV=2	0.0487158	0.228638
Reticulon-3 OS=Homo sapiens GN=RTN3 PE=1 SV=2	0.0486397	0.2801
Cell division control protein 42 homolog OS=Homo sapiens GN=CDC42 PE=1 SV=2	0.0484171	0.131371
Glycerol-3-phosphate acyltransferase 4 OS=Homo sapiens GN=AGPAT6 PE=1 SV=1	0.0482568	0.207798
Cytoskeleton-associated protein 5 OS=Homo sapiens GN=CKAP5 PE=1 SV=3	0.0482361	0.41448
RNA polymerase-associated protein RTF1 homolog OS=Homo sapiens GN=RTF1 PE=1 SV=4	0.0480998	0.177662
Ras-related protein Rab-9B OS=Homo sapiens GN=RAB9B PE=1 SV=1	0.0478663	0.314668
Tumor susceptibility gene 101 protein OS=Homo sapiens GN=TSG101 PE=1 SV=2	0.0477311	0.164406
Paxillin OS=Homo sapiens GN=PXN PE=1 SV=3	0.04773	0.151774
Transmembrane protein 126A OS=Homo sapiens GN=TMEM126A PE=1 SV=1	0.0477136	0.257318
Synaptosomal-associated protein 25 OS=Homo sapiens GN=SNAP25 PE=1 SV=1	0.0476395	0.209681
Kinesin heavy chain isoform 5A OS=Homo sapiens GN=KIF5A PE=1 SV=2	0.0476109	0.297178
SH3 and PX domain-containing protein 2A OS=Homo sapiens GN=SH3PXD2A PE=1 SV=1	0.0475492	0.285925
Semaphorin-4C OS=Homo sapiens GN=SEMA4C PE=1 SV=2	0.0474848	0.846831
Mevalonate kinase OS=Homo sapiens GN=MVK PE=1 SV=1	0.0474644	0.331133
Neuronal migration protein doublecortin OS=Homo sapiens GN=DCX PE=1 SV=3	0.0474167	0.864379
Beta-1,4 N-acetylgalactosaminyltransferase 1 OS=Homo sapiens GN=B4GALNT1 PE=1 SV=2	0.0473697	0.327442
Huntingtin OS=Homo sapiens GN=HTT PE=1 SV=2	0.0473625	0.348981
Insulin receptor substrate 1 OS=Homo sapiens GN=IRS1 PE=1 SV=1	0.0473577	0.275156
E3 ubiquitin-protein ligase MIB1 OS=Homo sapiens GN=MIB1 PE=1 SV=1	0.0472302	0.117739
Dihydropyrimidinase-related protein 1 OS=Homo sapiens GN=CRMP1 PE=1 SV=1	0.047117	0.135934
Flotillin-2 OS=Homo sapiens GN=FLOT2 PE=1 SV=2	0.0469645	0.337228
Methylcrotonoyl-CoA carboxylase subunit alpha, mitochondrial OS=Homo sapiens GN=MCCC1 PE=1 SV=3	0.0468133	0.264281
Zinc finger protein 598 OS=Homo sapiens GN=ZNF598 PE=1 SV=1	0.0466356	0.183822
Extracellular matrix protein FRAS1 OS=Homo sapiens GN=FRAS1 PE=1 SV=2	0.0462646	0.786864
E3 ubiquitin-protein ligase MARCH1 OS=Homo sapiens GN=MARCH1 PE=1 SV=1	0.0459592	0.155713
Small conductance calcium-activated potassium channel protein 3 OS=Homo sapiens GN=KCNN3 PE=2 SV=1	0.0458629	0.22882
Charged multivesicular body protein 7 OS=Homo sapiens GN=CHMP7 PE=1 SV=1	0.045841	0.224998
BAG family molecular chaperone regulator 1 OS=Homo sapiens GN=BAG1 PE=1 SV=4	0.0457717	0.109293
Cell surface glycoprotein MUC18 OS=Homo sapiens GN=MCAM PE=1 SV=2	0.0457176	0.241332
Katanin p80 WD40 repeat-containing subunit B1 OS=Homo sapiens GN=KATNB1 PE=1 SV=1	0.0455322	0.275927
15 kDa selenoprotein OS=Homo sapiens GN=SEP15 PE=1 SV=3	0.0452314	0.109776
Centrosomal protein of 97 kDa OS=Homo sapiens GN=CEP97 PE=1 SV=1	0.0450953	0.108734
Presqualene diphosphate phosphatase OS=Homo sapiens GN=PPAPDC2 PE=1 SV=3	0.0447937	0.117556
Ankycorbin OS=Homo sapiens GN=RAI14 PE=1 SV=2	0.0445635	0.0875845
Disintegrin and metalloproteinase domain-containing protein 10 OS=Homo sapiens GN=ADAM10 PE=1 SV=1	0.0445472	0.378122
Heat shock cognate 71 kDa protein OS=Homo sapiens GN=HSPA8 PE=1 SV=1	0.0444984	0.387076
Protein tweety homolog 3 OS=Homo sapiens GN=TTYH3 PE=1 SV=3	0.0444672	0.397788
Vacuolar protein sorting-associated protein 37D OS=Homo sapiens GN=VPS37D PE=1 SV=2	0.0444489	0.199351
Leucine-rich repeat and fibronectin type III domain-containing protein 1 OS=Homo sapiens GN=LRFN1 PE=1 SV=2	0.044323	0.441974
Armadillo repeat-containing protein 8 OS=Homo sapiens GN=ARMC8 PE=1 SV=2	0.0443122	0.209037
Glycylpeptide N-tetradecanoyltransferase 1 OS=Homo sapiens GN=NMT1 PE=1 SV=2	0.0442323	0.212533
Cyclin-Y-like protein 1 OS=Homo sapiens GN=CCNYL1 PE=1 SV=2	0.0442131	0.247343
Basic leucine zipper and W2 domain-containing protein 2 OS=Homo sapiens GN=BZW2 PE=1 SV=1	0.0440541	0.188228
Prostamide/prostaglandin F synthase OS=Homo sapiens GN=FAM213B PE=2 SV=1	0.0439801	0.254517
BUB3-interacting and GLEBS motif-containing protein ZNF207 OS=Homo sapiens GN=ZNF207 PE=1 SV=1	0.0438807	0.220625
Coatomer subunit beta OS=Homo sapiens GN=COPB1 PE=1 SV=3	0.0438321	0.219713
AP-3 complex subunit mu-2 OS=Homo sapiens GN=AP3M2 PE=1 SV=1	0.0436563	0.254463
Echinoderm microtubule-associated protein-like 5 OS=Homo sapiens GN=EML5 PE=2 SV=3	0.0434562	0.19749
Prenylcysteine oxidase 1 OS=Homo sapiens GN=PCYOX1 PE=1 SV=3	0.0431854	0.379739
Sister chromatid cohesion protein PDS5 homolog B OS=Homo sapiens GN=PDS5B PE=1 SV=1	0.0431807	0.186052
Semaphorin-4G OS=Homo sapiens GN=SEMA4G PE=2 SV=1	0.0429484	0.203378
[Pyruvate dehydrogenase (acetyl-transferring)] kinase isozyme 1, mitochondrial OS=Homo sapiens GN=PDK1 PE=1 SV=1	0.0428091	0.166821
Reticulon-4 receptor-like 1 OS=Homo sapiens GN=RTN4RL1 PE=2 SV=1	0.0427345	0.19306
Exonuclease 3'-5' domain-containing protein 2 OS=Homo sapiens GN=EXD2 PE=1 SV=2	0.0426422	0.315935
Protein FAM131B OS=Homo sapiens GN=FAM131B PE=1 SV=3	0.0424389	0.151483
Uncharacterized protein KIAA1109 OS=Homo sapiens GN=KIAA1109 PE=1 SV=2	0.0422562	0.28106
Calsyntenin-3 OS=Homo sapiens GN=CLSTN3 PE=1 SV=1	0.0421288	0.208381
Amphoterin-induced protein 3 OS=Homo sapiens GN=AMIGO3 PE=2 SV=1	0.0419216	0.245989
Leucine-rich repeat-containing protein 8B OS=Homo sapiens GN=LRRC8B PE=2 SV=2	0.0417162	0.175595
14-3-3 protein beta/alpha OS=Homo sapiens GN=YWHAB PE=1 SV=3	0.0416253	0.150721
Sodium- and chloride-dependent GABA transporter 3 OS=Homo sapiens GN=SLC6A11 PE=2 SV=1	0.041509	0.230053
Inactive hydroxysteroid dehydrogenase-like protein 1 OS=Homo sapiens GN=HSDL1 PE=1 SV=3	0.0414988	0.184153
Ubiquitin-associated protein 2-like OS=Homo sapiens GN=UBAP2L PE=1 SV=2	0.0413957	0.218192
Rabenosyn-5 OS=Homo sapiens GN=ZFYVE20 PE=1 SV=2	0.0413134	0.114146
A-kinase anchor protein 12 OS=Homo sapiens GN=AKAP12 PE=1 SV=4	0.0411479	0.224885
Multiple epidermal growth factor-like domains protein 9 OS=Homo sapiens GN=MEGF9 PE=2 SV=3	0.0411145	0.322752
Actin-binding LIM protein 2 OS=Homo sapiens GN=ABLIM2 PE=1 SV=2	0.0410992	0.109311
Catenin alpha-2 OS=Homo sapiens GN=CTNNA2 PE=1 SV=5	0.0410183	0.495172
ATP-binding cassette sub-family D member 3 OS=Homo sapiens GN=ABCD3 PE=1 SV=1	0.0409217	0.181948
Alpha-globin transcription factor CP2 OS=Homo sapiens GN=TFCP2 PE=1 SV=2	0.0408823	0.212558
CLIP-associating protein 2 OS=Homo sapiens GN=CLASP2 PE=1 SV=2	0.0408044	0.202483
NEDD4-like E3 ubiquitin-protein ligase WWP1 OS=Homo sapiens GN=WWP1 PE=1 SV=1	0.0406963	0.177251
Heat shock 70 kDa protein 12A OS=Homo sapiens GN=HSPA12A PE=1 SV=2	0.040496	0.309184
BMP/retinoic acid-inducible neural-specific protein 2 OS=Homo sapiens GN=BRINP2 PE=2 SV=2	0.0403999	0.311476
Poliovirus receptor-related protein 3 OS=Homo sapiens GN=PVRL3 PE=1 SV=1	0.0402443	0.644064
Eukaryotic peptide chain release factor GTP-binding subunit ERF3A OS=Homo sapiens GN=GSPT1 PE=1 SV=1	0.040006	0.167485
Protein NDRG3 OS=Homo sapiens GN=NDRG3 PE=1 SV=2	0.0399978	0.330167
Rab3 GTPase-activating protein catalytic subunit OS=Homo sapiens GN=RAB3GAP1 PE=1 SV=3	0.0399564	0.291284
Cell adhesion molecule 2 OS=Homo sapiens GN=CADM2 PE=2 SV=1	0.0398688	0.328864
Vacuolar protein sorting-associated protein 26B OS=Homo sapiens GN=VPS26B PE=1 SV=2	0.039515	0.189794
Receptor expression-enhancing protein 1 OS=Homo sapiens GN=REEP1 PE=1 SV=1	0.0393867	0.258165
Glutathione S-transferase kappa 1 OS=Homo sapiens GN=GSTK1 PE=1 SV=3	0.0393732	0.133452
Zinc finger protein ZPR1 OS=Homo sapiens GN=ZPR1 PE=1 SV=1	0.0393138	0.0845034
E3 ubiquitin-protein ligase UBR4 OS=Homo sapiens GN=UBR4 PE=1 SV=1	0.0392937	0.13636
Max-like protein X OS=Homo sapiens GN=MLX PE=1 SV=2	0.0389259	0.162803
Calpastatin OS=Homo sapiens GN=CAST PE=1 SV=4	0.0388318	0.197907
Junction plakoglobin OS=Homo sapiens GN=JUP PE=1 SV=3	0.0388117	0.239181
Transmembrane protein 178A OS=Homo sapiens GN=TMEM178A PE=2 SV=1	0.0387812	0.369779
Fatty aldehyde dehydrogenase OS=Homo sapiens GN=ALDH3A2 PE=1 SV=1	0.0387417	0.14043
Leucine-rich repeat and fibronectin type-III domain-containing protein 5 OS=Homo sapiens GN=LRFN5 PE=1 SV=2	0.0386291	0.570165
Trafficking protein particle complex subunit 8 OS=Homo sapiens GN=TRAPPC8 PE=1 SV=2	0.0384907	0.163847
Endoplasmic reticulum resident protein 44 OS=Homo sapiens GN=ERP44 PE=1 SV=1	0.0384628	0.154132
E3 ubiquitin-protein ligase NEDD4-like OS=Homo sapiens GN=NEDD4L PE=1 SV=2	0.038355	0.330346
WD repeat-containing protein 37 OS=Homo sapiens GN=WDR37 PE=1 SV=2	0.0383342	0.363066
DNA polymerase delta subunit 3 OS=Homo sapiens GN=POLD3 PE=1 SV=2	0.0383282	0.312831
Presequence protease, mitochondrial OS=Homo sapiens GN=PITRM1 PE=1 SV=3	0.0381886	0.101723
Transmembrane protein 87A OS=Homo sapiens GN=TMEM87A PE=1 SV=3	0.0381615	0.142534
Gamma-aminobutyric acid type B receptor subunit 2 OS=Homo sapiens GN=GABBR2 PE=1 SV=1	0.0379848	0.379999
Neuronal membrane glycoprotein M6-b OS=Homo sapiens GN=GPM6B PE=1 SV=2	0.0379031	0.143542
Ankyrin-2 OS=Homo sapiens GN=ANK2 PE=1 SV=4	0.0376165	0.0938746
Plexin-A3 OS=Homo sapiens GN=PLXNA3 PE=1 SV=2	0.0376136	0.298711
Serine/threonine-protein phosphatase 2A 56 kDa regulatory subunit delta isoform OS=Homo sapiens GN=PPP2R5D PE=1 SV=1	0.0372673	0.193575
Heat shock protein HSP 90-alpha OS=Homo sapiens GN=HSP90AA1 PE=1 SV=5	0.0371991	0.0951609
Emerin OS=Homo sapiens GN=EMD PE=1 SV=1	0.0371773	0.134286
DnaJ homolog subfamily B member 2 OS=Homo sapiens GN=DNAJB2 PE=1 SV=3	0.0371102	0.198725
Protein orai-2 OS=Homo sapiens GN=ORAI2 PE=1 SV=1	0.0370557	0.340546
Delta and Notch-like epidermal growth factor-related receptor OS=Homo sapiens GN=DNER PE=1 SV=1	0.0370146	0.24122
Zinc finger FYVE domain-containing protein 9 OS=Homo sapiens GN=ZFYVE9 PE=1 SV=2	0.0369629	0.0654819
Putative mitochondrial import inner membrane translocase subunit Tim23B OS=Homo sapiens GN=TIMM23B PE=5 SV=2	0.0368694	0.133823
Transmembrane protein 178B OS=Homo sapiens GN=TMEM178B PE=2 SV=1	0.0367391	0.492741
B-cell receptor-associated protein 31 OS=Homo sapiens GN=BCAP31 PE=1 SV=3	0.0366962	0.117426
Active breakpoint cluster region-related protein OS=Homo sapiens GN=ABR PE=2 SV=2	0.0364516	0.198401
Interferon regulatory factor 2-binding protein-like OS=Homo sapiens GN=IRF2BPL PE=1 SV=1	0.0362565	0.165105
Protein phosphatase 1L OS=Homo sapiens GN=PPM1L PE=1 SV=1	0.0361595	0.0772836
Potassium voltage-gated channel subfamily C member 3 OS=Homo sapiens GN=KCNC3 PE=1 SV=3	0.035865	0.19796
Neurofibromin OS=Homo sapiens GN=NF1 PE=1 SV=2	0.0357426	0.164716
Ras GTPase-activating protein nGAP OS=Homo sapiens GN=RASAL2 PE=1 SV=2	0.0352706	0.181504
Exportin-2 OS=Homo sapiens GN=CSE1L PE=1 SV=3	0.0352232	0.244249
Phosphate carrier protein, mitochondrial OS=Homo sapiens GN=SLC25A3 PE=1 SV=2	0.0351999	0.149071
Leucine-rich PPR motif-containing protein, mitochondrial OS=Homo sapiens GN=LRPPRC PE=1 SV=3	0.035134	0.292057
Alkyldihydroxyacetonephosphate synthase, peroxisomal OS=Homo sapiens GN=AGPS PE=1 SV=1	0.0350244	0.0623171
Cytohesin-2 OS=Homo sapiens GN=CYTH2 PE=1 SV=2	0.0348901	0.16904
Gamma-aminobutyric acid receptor subunit beta-3 OS=Homo sapiens GN=GABRB3 PE=1 SV=1	0.0348605	0.17289
Leucine-rich repeat-containing protein 8D OS=Homo sapiens GN=LRRC8D PE=1 SV=1	0.0348478	0.120374
3-ketoacyl-CoA thiolase, mitochondrial OS=Homo sapiens GN=ACAA2 PE=1 SV=2	0.0345575	0.0758673
C-Maf-inducing protein OS=Homo sapiens GN=CMIP PE=1 SV=3	0.0345529	0.278344
Insulin receptor OS=Homo sapiens GN=INSR PE=1 SV=4	0.0343208	0.169121
Ankyrin repeat domain-containing protein 13A OS=Homo sapiens GN=ANKRD13A PE=1 SV=3	0.0343204	0.319411
Exocyst complex component 6 OS=Homo sapiens GN=EXOC6 PE=1 SV=3	0.0340469	0.122429
Potassium voltage-gated channel subfamily D member 3 OS=Homo sapiens GN=KCND3 PE=1 SV=3	0.0339961	0.112538
Teneurin-4 OS=Homo sapiens GN=TENM4 PE=1 SV=2	0.0339576	0.244401
Interleukin enhancer-binding factor 2 OS=Homo sapiens GN=ILF2 PE=1 SV=2	0.0338454	0.067069
Acidic fibroblast growth factor intracellular-binding protein OS=Homo sapiens GN=FIBP PE=1 SV=3	0.0338269	0.0734877
FERM, RhoGEF and pleckstrin domain-containing protein 2 OS=Homo sapiens GN=FARP2 PE=1 SV=3	0.033678	0.0798997
Transmembrane and coiled-coil domains protein 1 OS=Homo sapiens GN=TMCC1 PE=1 SV=3	0.0333759	0.133944
Formin-binding protein 1-like OS=Homo sapiens GN=FNBP1L PE=1 SV=2	0.0332564	0.116192
14-3-3 protein gamma OS=Homo sapiens GN=YWHAG PE=1 SV=2	0.0331272	0.156709
Vesicle transport protein SFT2B OS=Homo sapiens GN=SFT2D2 PE=1 SV=1	0.0330441	0.0802975
Eukaryotic translation initiation factor 4 gamma 1 OS=Homo sapiens GN=EIF4G1 PE=1 SV=4	0.0329705	0.120226
Coronin-1C OS=Homo sapiens GN=CORO1C PE=1 SV=1	0.0329371	0.135187
Cysteine--tRNA ligase, cytoplasmic OS=Homo sapiens GN=CARS PE=1 SV=3	0.0328763	0.106792
Leucine-rich repeat-containing protein 4B OS=Homo sapiens GN=LRRC4B PE=2 SV=3	0.0328334	0.31484
AP-1 complex subunit gamma-1 OS=Homo sapiens GN=AP1G1 PE=1 SV=5	0.032554	0.111211
Dolichyl-diphosphooligosaccharide--protein glycosyltransferase subunit STT3B OS=Homo sapiens GN=STT3B PE=1 SV=1	0.032542	0.123351
Kv channel-interacting protein 4 OS=Homo sapiens GN=KCNIP4 PE=1 SV=1	0.0325109	0.107583
Beta-soluble NSF attachment protein OS=Homo sapiens GN=NAPB PE=1 SV=2	0.0324325	0.190642
Melanin-concentrating hormone receptor 1 OS=Homo sapiens GN=MCHR1 PE=1 SV=2	0.0323981	0.11789
Neural cell adhesion molecule 1 OS=Homo sapiens GN=NCAM1 PE=1 SV=3	0.0323439	0.257038
Membrane transport protein XK OS=Homo sapiens GN=XK PE=1 SV=5	0.032257	0.170438
Src substrate cortactin OS=Homo sapiens GN=CTTN PE=1 SV=2	0.0321217	0.254627
Pyruvate dehydrogenase E1 component subunit alpha, somatic form, mitochondrial OS=Homo sapiens GN=PDHA1 PE=1 SV=3	0.0320603	0.0531198
Lethal(2) giant larvae protein homolog 1 OS=Homo sapiens GN=LLGL1 PE=1 SV=3	0.0320185	0.13557
Vigilin OS=Homo sapiens GN=HDLBP PE=1 SV=2	0.0317933	0.115133
S phase cyclin A-associated protein in the endoplasmic reticulum OS=Homo sapiens GN=SCAPER PE=1 SV=2	0.0316802	0.104226
Phosphatidylinositol 4-kinase type 2-alpha OS=Homo sapiens GN=PI4K2A PE=1 SV=1	0.0315893	0.1805
RELT-like protein 1 OS=Homo sapiens GN=RELL1 PE=1 SV=1	0.0315348	0.267806
Mitochondrial inner membrane protein OS=Homo sapiens GN=IMMT PE=1 SV=1	0.0315066	0.112658
Casein kinase I isoform gamma-1 OS=Homo sapiens GN=CSNK1G1 PE=1 SV=1	0.0315045	0.295438
Vesicle-associated membrane protein 2 OS=Homo sapiens GN=VAMP2 PE=1 SV=3	0.0314051	0.0281907
Cadherin-18 OS=Homo sapiens GN=CDH18 PE=2 SV=1	0.031179	0.182061
Synaptotagmin-6 OS=Homo sapiens GN=SYT6 PE=1 SV=3	0.0309837	0.254539
Brefeldin A-inhibited guanine nucleotide-exchange protein 2 OS=Homo sapiens GN=ARFGEF2 PE=1 SV=3	0.0308933	0.211815
Immunoglobulin superfamily member 1 OS=Homo sapiens GN=IGSF1 PE=1 SV=3	0.0308903	0.349693
XK-related protein 7 OS=Homo sapiens GN=XKR7 PE=2 SV=1	0.0308872	0.128755
Ephrin type-B receptor 2 OS=Homo sapiens GN=EPHB2 PE=1 SV=5	0.030781	0.195068
Serine/threonine-protein kinase TAO1 OS=Homo sapiens GN=TAOK1 PE=1 SV=1	0.0306822	0.173426
Kinectin OS=Homo sapiens GN=KTN1 PE=1 SV=1	0.0305842	0.101711
Nucleosome assembly protein 1-like 4 OS=Homo sapiens GN=NAP1L4 PE=1 SV=1	0.0303916	0.081006
Transketolase OS=Homo sapiens GN=TKT PE=1 SV=3	0.0301564	0.0794432
Palmitoyltransferase ZDHHC5 OS=Homo sapiens GN=ZDHHC5 PE=1 SV=2	0.0300222	0.117655
Mitochondrial carnitine/acylcarnitine carrier protein OS=Homo sapiens GN=SLC25A20 PE=1 SV=1	0.029909	0.0741616
BTB/POZ domain-containing protein KCTD16 OS=Homo sapiens GN=KCTD16 PE=2 SV=1	0.0298785	0.173384
SLAIN motif-containing protein 2 OS=Homo sapiens GN=SLAIN2 PE=1 SV=2	0.0298517	0.1538
Protein RUFY3 OS=Homo sapiens GN=RUFY3 PE=1 SV=1	0.0296894	0.223848
Putative RNA-binding protein Luc7-like 2 OS=Homo sapiens GN=LUC7L2 PE=1 SV=2	0.0293782	0.0733418
N-acetyl-D-glucosamine kinase OS=Homo sapiens GN=NAGK PE=1 SV=4	0.0292022	0.0997358
Nucleosome assembly protein 1-like 5 OS=Homo sapiens GN=NAP1L5 PE=2 SV=1	0.0290114	0.158883
N-acetylated-alpha-linked acidic dipeptidase 2 OS=Homo sapiens GN=NAALAD2 PE=1 SV=1	0.0289933	0.155004
Extended synaptotagmin-2 OS=Homo sapiens GN=ESYT2 PE=1 SV=1	0.0287926	0.142384
Serine/threonine-protein kinase PAK 7 OS=Homo sapiens GN=PAK7 PE=1 SV=1	0.0287729	0.0742046
Ras-related protein Rab-2A OS=Homo sapiens GN=RAB2A PE=1 SV=1	0.0287684	0.0643548
ADP-ribosylation factor-like protein 8A OS=Homo sapiens GN=ARL8A PE=1 SV=1	0.0287166	0.0650224
Mitogen-activated protein kinase 8 OS=Homo sapiens GN=MAPK8 PE=1 SV=2	0.0286798	0.151598
Acetolactate synthase-like protein OS=Homo sapiens GN=ILVBL PE=1 SV=2	0.0285726	0.102002
Sodium/hydrogen exchanger 6 OS=Homo sapiens GN=SLC9A6 PE=1 SV=2	0.0285296	0.106221
Muscarinic acetylcholine receptor M3 OS=Homo sapiens GN=CHRM3 PE=1 SV=1	0.0285269	0.0479058
Serine/threonine-protein kinase SMG1 OS=Homo sapiens GN=SMG1 PE=1 SV=3	0.0284854	0.119285
Probable G-protein coupled receptor 153 OS=Homo sapiens GN=GPR153 PE=2 SV=2	0.0281012	0.0858958
Puromycin-sensitive aminopeptidase OS=Homo sapiens GN=NPEPPS PE=1 SV=2	0.0278806	0.110709
Guanine nucleotide-binding protein G(olf) subunit alpha OS=Homo sapiens GN=GNAL PE=1 SV=1	0.0277818	0.541551
Uncharacterized protein C14orf37 OS=Homo sapiens GN=C14orf37 PE=1 SV=1	0.0277735	0.158602
STE20-like serine/threonine-protein kinase OS=Homo sapiens GN=SLK PE=1 SV=1	0.0277159	0.10094
Lanosterol synthase OS=Homo sapiens GN=LSS PE=1 SV=1	0.0274534	0.0831097
Serine/Arginine-related protein 53 OS=Homo sapiens GN=RSRC1 PE=1 SV=1	0.0273549	0.0268958
Septin-7 OS=Homo sapiens GN=SEPT7 PE=1 SV=2	0.0270367	0.0630022
Neuronal acetylcholine receptor subunit beta-2 OS=Homo sapiens GN=CHRNB2 PE=1 SV=1	0.027016	0.141344
Transmembrane protein FAM155A OS=Homo sapiens GN=FAM155A PE=2 SV=1	0.0268778	0.0894058
Leucine-rich repeat-containing protein 8A OS=Homo sapiens GN=LRRC8A PE=1 SV=1	0.0267913	0.200196
Gamma-soluble NSF attachment protein OS=Homo sapiens GN=NAPG PE=1 SV=1	0.0267317	0.166952
Poly [ADP-ribose] polymerase 1 OS=Homo sapiens GN=PARP1 PE=1 SV=4	0.0266733	0.0867809
Calmodulin-regulated spectrin-associated protein 3 OS=Homo sapiens GN=CAMSAP3 PE=1 SV=2	0.0265735	0.0792146
LisH domain and HEAT repeat-containing protein KIAA1468 OS=Homo sapiens GN=KIAA1468 PE=1 SV=2	0.0265265	0.175327
AH receptor-interacting protein OS=Homo sapiens GN=AIP PE=1 SV=2	0.0264208	0.112216
Synaptophysin OS=Homo sapiens GN=SYP PE=1 SV=3	0.0262923	0.197241
Keratin, type I cytoskeletal 16 OS=Homo sapiens GN=KRT16 PE=1 SV=4	0.0261474	0.0159463
Sodium-dependent phosphate transporter 2 OS=Homo sapiens GN=SLC20A2 PE=1 SV=1	0.0258342	0.031
E3 ubiquitin-protein ligase TRIM32 OS=Homo sapiens GN=TRIM32 PE=1 SV=2	0.0254927	0.0537001
Pituitary adenylate cyclase-activating polypeptide type I receptor OS=Homo sapiens GN=ADCYAP1R1 PE=1 SV=1	0.0254885	0.110244
Translation initiation factor eIF-2B subunit gamma OS=Homo sapiens GN=EIF2B3 PE=1 SV=1	0.0253905	0.120375
EH domain-binding protein 1 OS=Homo sapiens GN=EHBP1 PE=1 SV=3	0.0253035	0.126975
CaM kinase-like vesicle-associated protein OS=Homo sapiens GN=CAMKV PE=1 SV=2	0.0251248	0.212318
Growth/differentiation factor 11 OS=Homo sapiens GN=GDF11 PE=2 SV=1	0.025111	0.0638584
Elongation factor Tu, mitochondrial OS=Homo sapiens GN=TUFM PE=1 SV=2	0.025046	0.0951494
UPF0317 protein C14orf159, mitochondrial OS=Homo sapiens GN=C14orf159 PE=1 SV=2	0.0248807	0.101367
Dihydropyrimidinase-related protein 2 OS=Homo sapiens GN=DPYSL2 PE=1 SV=1	0.024481	0.0839075
SUMO-activating enzyme subunit 1 OS=Homo sapiens GN=SAE1 PE=1 SV=1	0.0244807	0.0457304
Isoleucine--tRNA ligase, cytoplasmic OS=Homo sapiens GN=IARS PE=1 SV=2	0.0244748	0.103316
Rap guanine nucleotide exchange factor 1 OS=Homo sapiens GN=RAPGEF1 PE=1 SV=3	0.0243358	0.0992242
Eukaryotic translation initiation factor 5 OS=Homo sapiens GN=EIF5 PE=1 SV=2	0.024296	0.0881359
E3 ubiquitin-protein ligase pellino homolog 2 OS=Homo sapiens GN=PELI2 PE=1 SV=1	0.0242163	0.142744
Zinc transporter 1 OS=Homo sapiens GN=SLC30A1 PE=1 SV=3	0.0242029	0.217653
Ubiquitin-like-conjugating enzyme ATG3 OS=Homo sapiens GN=ATG3 PE=1 SV=1	0.0241799	0.0765606
Dynein light chain 2, cytoplasmic OS=Homo sapiens GN=DYNLL2 PE=1 SV=1	0.0240209	0.12323
Multiple epidermal growth factor-like domains protein 8 OS=Homo sapiens GN=MEGF8 PE=1 SV=2	0.0239757	0.133046
DmX-like protein 2 OS=Homo sapiens GN=DMXL2 PE=1 SV=2	0.0239414	0.0976501
SRSF protein kinase 2 OS=Homo sapiens GN=SRPK2 PE=1 SV=3	0.0239412	0.0940688
ATP synthase subunit beta, mitochondrial OS=Homo sapiens GN=ATP5B PE=1 SV=3	0.0238958	0.0676479
Uncharacterized protein KIAA1211 OS=Homo sapiens GN=KIAA1211 PE=1 SV=3	0.0238098	0.124192
Stromal membrane-associated protein 2 OS=Homo sapiens GN=SMAP2 PE=1 SV=1	0.0237143	0.101598
Histone H1.3 OS=Homo sapiens GN=HIST1H1D PE=1 SV=2	0.0237077	0.0439798
F-box/SPRY domain-containing protein 1 OS=Homo sapiens GN=FBXO45 PE=1 SV=1	0.0234836	0.075621
Kinesin light chain 4 OS=Homo sapiens GN=KLC4 PE=1 SV=3	0.0233428	0.148092
Rab GTPase-binding effector protein 1 OS=Homo sapiens GN=RABEP1 PE=1 SV=2	0.0232723	0.0901515
Striatin-4 OS=Homo sapiens GN=STRN4 PE=1 SV=2	0.0232043	0.0766632
Peroxisomal targeting signal 1 receptor OS=Homo sapiens GN=PEX5 PE=1 SV=3	0.0231249	0.120972
Peroxisomal membrane protein 11B OS=Homo sapiens GN=PEX11B PE=1 SV=1	0.0230049	0.155094
Corticotropin-releasing factor receptor 1 OS=Homo sapiens GN=CRHR1 PE=1 SV=1	0.0228892	0.0747016
Endophilin-B1 OS=Homo sapiens GN=SH3GLB1 PE=1 SV=1	0.022748	0.0920425
Putative testis-specific Y-encoded-like protein 3 OS=Homo sapiens GN=TSPY26P PE=5 SV=1	0.0227383	0.179163
Centrosomal protein of 170 kDa OS=Homo sapiens GN=CEP170 PE=1 SV=1	0.0226087	0.13175
1-phosphatidylinositol 3-phosphate 5-kinase OS=Homo sapiens GN=PIKFYVE PE=1 SV=3	0.0225627	0.0591576
TBC1 domain family member 9 OS=Homo sapiens GN=TBC1D9 PE=2 SV=2	0.0224905	0.0796572
Type I inositol 3,4-bisphosphate 4-phosphatase OS=Homo sapiens GN=INPP4A PE=1 SV=1	0.0224165	0.0779816
Translocon-associated protein subunit alpha OS=Homo sapiens GN=SSR1 PE=1 SV=3	0.0222726	0.0589798
Reticulon-1 OS=Homo sapiens GN=RTN1 PE=1 SV=1	0.0221859	0.0996345
Coatomer subunit alpha OS=Homo sapiens GN=COPA PE=1 SV=2	0.0219421	0.136874
Armadillo repeat-containing X-linked protein 3 OS=Homo sapiens GN=ARMCX3 PE=1 SV=1	0.0219394	0.166989
Rho-associated protein kinase 2 OS=Homo sapiens GN=ROCK2 PE=1 SV=4	0.0218685	0.0569863
Lysosome-associated membrane glycoprotein 2 OS=Homo sapiens GN=LAMP2 PE=1 SV=2	0.0218647	0.183368
Vacuolar protein sorting-associated protein 35 OS=Homo sapiens GN=VPS35 PE=1 SV=2	0.02174	0.0843651
Adenylate kinase 2, mitochondrial OS=Homo sapiens GN=AK2 PE=1 SV=2	0.0216747	0.0475584
Regulator of nonsense transcripts 3A OS=Homo sapiens GN=UPF3A PE=1 SV=1	0.0214895	0.174929
Thrombospondin type-1 domain-containing protein 7B OS=Homo sapiens GN=THSD7B PE=2 SV=2	0.0214394	0.0803164
Toll-interacting protein OS=Homo sapiens GN=TOLLIP PE=1 SV=1	0.0213431	0.175349
Ubiquitin-like modifier-activating enzyme 6 OS=Homo sapiens GN=UBA6 PE=1 SV=1	0.0210654	0.067009
Transmembrane emp24 domain-containing protein 9 OS=Homo sapiens GN=TMED9 PE=1 SV=2	0.0210033	0.15257
Sodium-coupled neutral amino acid transporter 1 OS=Homo sapiens GN=SLC38A1 PE=1 SV=1	0.0208426	0.0747787
Guanine nucleotide-binding protein G(z) subunit alpha OS=Homo sapiens GN=GNAZ PE=2 SV=3	0.0208162	0.184495
CDP-diacylglycerol--inositol 3-phosphatidyltransferase OS=Homo sapiens GN=CDIPT PE=1 SV=1	0.0204532	0.0620559
Tubulin--tyrosine ligase-like protein 12 OS=Homo sapiens GN=TTLL12 PE=1 SV=2	0.0202563	0.0594302
Ubiquitin-like modifier-activating enzyme ATG7 OS=Homo sapiens GN=ATG7 PE=1 SV=1	0.0201319	0.108728
WD repeat and FYVE domain-containing protein 3 OS=Homo sapiens GN=WDFY3 PE=1 SV=2	0.0196807	0.0854205
Guanine nucleotide-binding protein G(I)/G(S)/G(T) subunit beta-2 OS=Homo sapiens GN=GNB2 PE=1 SV=3	0.0195609	0.10087
Elongation of very long chain fatty acids protein 5 OS=Homo sapiens GN=ELOVL5 PE=1 SV=1	0.0194409	0.0616621
4F2 cell-surface antigen heavy chain OS=Homo sapiens GN=SLC3A2 PE=1 SV=3	0.0193809	0.194286
Ubiquitin carboxyl-terminal hydrolase 24 OS=Homo sapiens GN=USP24 PE=1 SV=3	0.0193642	0.150764
Cytoplasmic protein NCK2 OS=Homo sapiens GN=NCK2 PE=1 SV=2	0.0190297	0.0859219
Protein lunapark OS=Homo sapiens GN=LNP PE=1 SV=2	0.0188546	0.141858
Amyloid beta A4 precursor protein-binding family B member 1 OS=Homo sapiens GN=APBB1 PE=1 SV=2	0.0187401	0.0848212
Plasma alpha-L-fucosidase OS=Homo sapiens GN=FUCA2 PE=1 SV=2	0.0187378	0.0596267
Sodium/potassium-transporting ATPase subunit alpha-3 OS=Homo sapiens GN=ATP1A3 PE=1 SV=3	0.0187279	0.0779942
Splicing factor 3B subunit 2 OS=Homo sapiens GN=SF3B2 PE=1 SV=2	0.0186871	0.0414663
Prefoldin subunit 4 OS=Homo sapiens GN=PFDN4 PE=1 SV=1	0.018566	0.106471
Sideroflexin-3 OS=Homo sapiens GN=SFXN3 PE=1 SV=2	0.0184141	0.0943443
Putative sodium-coupled neutral amino acid transporter 10 OS=Homo sapiens GN=SLC38A10 PE=1 SV=2	0.0183873	0.0921328
LMBR1 domain-containing protein 2 OS=Homo sapiens GN=LMBRD2 PE=1 SV=1	0.0183362	0.108959
Adenylate cyclase type 9 OS=Homo sapiens GN=ADCY9 PE=1 SV=4	0.0181194	0.176225
Probable E3 ubiquitin-protein ligase HERC1 OS=Homo sapiens GN=HERC1 PE=1 SV=2	0.0181048	0.0656287
Eukaryotic translation initiation factor 3 subunit C-like protein OS=Homo sapiens GN=EIF3CL PE=3 SV=1	0.0180213	0.0511817
Microtubule-actin cross-linking factor 1, isoforms 1/2/3/5 OS=Homo sapiens GN=MACF1 PE=1 SV=4	0.0179459	0.0478445
Long-chain-fatty-acid--CoA ligase 1 OS=Homo sapiens GN=ACSL1 PE=1 SV=1	0.0176874	0.147844
Epidermal growth factor receptor substrate 15-like 1 OS=Homo sapiens GN=EPS15L1 PE=1 SV=1	0.0175487	0.0709669
Transmembrane protein 200A OS=Homo sapiens GN=TMEM200A PE=1 SV=1	0.017516	0.072136
Large neutral amino acids transporter small subunit 1 OS=Homo sapiens GN=SLC7A5 PE=1 SV=2	0.0174971	0.133478
Uncharacterized protein KIAA0195 OS=Homo sapiens GN=KIAA0195 PE=1 SV=1	0.0174848	0.108495
Keratin, type II cuticular Hb1 OS=Homo sapiens GN=KRT81 PE=1 SV=3	0.0174394	0.021267
Ethylmalonyl-CoA decarboxylase OS=Homo sapiens GN=ECHDC1 PE=1 SV=2	0.0173264	0.0320172
Apoptosis regulator BAX OS=Homo sapiens GN=BAX PE=1 SV=1	0.0173183	0.0558348
SRC kinase signaling inhibitor 1 OS=Homo sapiens GN=SRCIN1 PE=1 SV=3	0.017199	0.0700643
Up-regulated during skeletal muscle growth protein 5 OS=Homo sapiens GN=USMG5 PE=1 SV=1	0.0171649	0.0684011
Disks large homolog 4 OS=Homo sapiens GN=DLG4 PE=1 SV=3	0.0169587	0.144791
Plexin-B1 OS=Homo sapiens GN=PLXNB1 PE=1 SV=3	0.0168678	0.18359
Wiskott-Aldrich syndrome protein family member 3 OS=Homo sapiens GN=WASF3 PE=1 SV=2	0.016831	0.0503275
ADP-ribosylation factor-like protein 8B OS=Homo sapiens GN=ARL8B PE=1 SV=1	0.0166548	0.0365134
Dihydrolipoyllysine-residue succinyltransferase component of 2-oxoglutarate dehydrogenase complex, mitochondrial OS=Homo sapiens GN=DLST PE=1 SV=4	0.0164166	0.0458854
Cytochrome b-c1 complex subunit 2, mitochondrial OS=Homo sapiens GN=UQCRC2 PE=1 SV=3	0.0163591	0.0681585
Ribonuclease inhibitor OS=Homo sapiens GN=RNH1 PE=1 SV=2	0.0163154	0.119241
Uncharacterized protein KIAA1467 OS=Homo sapiens GN=KIAA1467 PE=1 SV=1	0.0162523	0.051205
Protein LBH OS=Homo sapiens GN=LBH PE=1 SV=1	0.0159243	0.0337965
Hydroxymethylglutaryl-CoA synthase, cytoplasmic OS=Homo sapiens GN=HMGCS1 PE=1 SV=2	0.0158012	0.0437106
Zinc finger FYVE domain-containing protein 1 OS=Homo sapiens GN=ZFYVE1 PE=1 SV=1	0.0156816	0.0552821
Neurofascin OS=Homo sapiens GN=NFASC PE=1 SV=4	0.0155962	0.105892
Translocation protein SEC62 OS=Homo sapiens GN=SEC62 PE=1 SV=1	0.0155892	0.139833
Cullin-1 OS=Homo sapiens GN=CUL1 PE=1 SV=2	0.01554	0.0645241
Rho GTPase-activating protein 5 OS=Homo sapiens GN=ARHGAP5 PE=1 SV=2	0.015535	0.093294
Protein transport protein Sec61 subunit alpha isoform 2 OS=Homo sapiens GN=SEC61A2 PE=2 SV=3	0.0154403	0.0395408
Legumain OS=Homo sapiens GN=LGMN PE=1 SV=1	0.0153996	0.0666947
Exportin-5 OS=Homo sapiens GN=XPO5 PE=1 SV=1	0.0153786	0.0619561
E3 ubiquitin-protein ligase RNF149 OS=Homo sapiens GN=RNF149 PE=2 SV=2	0.0151135	0.128992
LIM domain and actin-binding protein 1 OS=Homo sapiens GN=LIMA1 PE=1 SV=1	0.0148158	0.0354598
Melanocyte protein PMEL OS=Homo sapiens GN=PMEL PE=1 SV=2	0.0144399	0.101054
Leucine-rich repeat-containing protein 8C OS=Homo sapiens GN=LRRC8C PE=2 SV=2	0.0142624	0.0840995
Protein jagged-2 OS=Homo sapiens GN=JAG2 PE=1 SV=3	0.0142602	0.0689304
RalBP1-associated Eps domain-containing protein 1 OS=Homo sapiens GN=REPS1 PE=1 SV=3	0.013831	0.0111436
N-acetyllactosaminide beta-1,3-N-acetylglucosaminyltransferase OS=Homo sapiens GN=B3GNT1 PE=1 SV=1	0.0138289	0.0923546
MICAL-like protein 1 OS=Homo sapiens GN=MICALL1 PE=1 SV=2	0.0135912	0.0923918
Kinesin-like protein KIF3A OS=Homo sapiens GN=KIF3A PE=1 SV=4	0.0135132	0.131028
T-complex protein 1 subunit epsilon OS=Homo sapiens GN=CCT5 PE=1 SV=1	0.0135069	0.0216512
Striatin OS=Homo sapiens GN=STRN PE=1 SV=4	0.0131815	0.055184
CDK5 and ABL1 enzyme substrate 1 OS=Homo sapiens GN=CABLES1 PE=1 SV=2	0.0130998	0.0545705
Sodium channel subunit beta-3 OS=Homo sapiens GN=SCN3B PE=1 SV=1	0.0127329	0.134166
Transformer-2 protein homolog beta OS=Homo sapiens GN=TRA2B PE=1 SV=1	0.0126864	0.0168959
Sodium/potassium-transporting ATPase subunit alpha-1 OS=Homo sapiens GN=ATP1A1 PE=1 SV=1	0.0126469	0.0618379
AP-1 complex subunit mu-2 OS=Homo sapiens GN=AP1M2 PE=1 SV=4	0.0125171	0.104949
Tropomyosin alpha-4 chain OS=Homo sapiens GN=TPM4 PE=1 SV=3	0.012472	0.0620064
Kinesin-like protein KIF1A OS=Homo sapiens GN=KIF1A PE=1 SV=2	0.0123929	0.102189
Plexin-A4 OS=Homo sapiens GN=PLXNA4 PE=1 SV=4	0.0123249	0.0834657
Triple functional domain protein OS=Homo sapiens GN=TRIO PE=1 SV=2	0.012272	0.0770465
Endoplasmic reticulum resident protein 29 OS=Homo sapiens GN=ERP29 PE=1 SV=4	0.0120687	0.028853
Intersectin-1 OS=Homo sapiens GN=ITSN1 PE=1 SV=3	0.0120618	0.0446124
Electroneutral sodium bicarbonate exchanger 1 OS=Homo sapiens GN=SLC4A8 PE=1 SV=1	0.0119488	0.0983477
Tetraspanin-15 OS=Homo sapiens GN=TSPAN15 PE=2 SV=1	0.0119412	0.0387893
Meckelin OS=Homo sapiens GN=TMEM67 PE=1 SV=2	0.0119365	0.0592231
Zinc transporter SLC39A7 OS=Homo sapiens GN=SLC39A7 PE=1 SV=2	0.0118864	0.0312865
Palmitoyltransferase ZDHHC2 OS=Homo sapiens GN=ZDHHC2 PE=2 SV=1	0.0118622	0.0874735
Protein phosphatase 1 regulatory subunit 29 OS=Homo sapiens GN=ELFN2 PE=1 SV=1	0.0117983	0.0379498
Cleft lip and palate transmembrane protein 1 OS=Homo sapiens GN=CLPTM1 PE=1 SV=1	0.0116735	0.0599853
Wiskott-Aldrich syndrome protein family member 1 OS=Homo sapiens GN=WASF1 PE=1 SV=1	0.0115898	0.0585404
Astrotactin-1 OS=Homo sapiens GN=ASTN1 PE=2 SV=3	0.0114084	0.0525654
Phospholipase A-2-activating protein OS=Homo sapiens GN=PLAA PE=1 SV=2	0.0111258	0.0793785
Glyceraldehyde-3-phosphate dehydrogenase OS=Homo sapiens GN=GAPDH PE=1 SV=3	0.0108708	0.0536427
Methylcrotonoyl-CoA carboxylase beta chain, mitochondrial OS=Homo sapiens GN=MCCC2 PE=1 SV=1	0.0108098	0.0407777
Cadherin-7 OS=Homo sapiens GN=CDH7 PE=2 SV=2	0.0105682	0.0578457
DCN1-like protein 3 OS=Homo sapiens GN=DCUN1D3 PE=1 SV=1	0.0103952	0.0627284
ALK tyrosine kinase receptor OS=Homo sapiens GN=ALK PE=1 SV=3	0.0103066	0.144668
Ankyrin repeat and SAM domain-containing protein 1A OS=Homo sapiens GN=ANKS1A PE=1 SV=4	0.0102371	0.0727692
Metallo-beta-lactamase domain-containing protein 2 OS=Homo sapiens GN=MBLAC2 PE=1 SV=3	0.0101707	0.0495505
Bifunctional arginine demethylase and lysyl-hydroxylase JMJD6 OS=Homo sapiens GN=JMJD6 PE=1 SV=1	0.00984029	0.0332962
Protein transport protein Sec24A OS=Homo sapiens GN=SEC24A PE=1 SV=2	0.00959504	0.0413696
Dual specificity mitogen-activated protein kinase kinase 1 OS=Homo sapiens GN=MAP2K1 PE=1 SV=2	0.00916497	0.0146239
Deubiquitinating protein VCIP135 OS=Homo sapiens GN=VCPIP1 PE=1 SV=2	0.0091571	0.0389212
F-box/LRR-repeat protein 2 OS=Homo sapiens GN=FBXL2 PE=1 SV=3	0.00913652	0.0225706
TBC1 domain family member 10A OS=Homo sapiens GN=TBC1D10A PE=1 SV=1	0.00909622	0.0701367
Cytoplasmic dynein 1 light intermediate chain 1 OS=Homo sapiens GN=DYNC1LI1 PE=1 SV=3	0.00891864	0.0585463
Annexin A5 OS=Homo sapiens GN=ANXA5 PE=1 SV=2	0.00878278	0.0262611
Serine incorporator 1 OS=Homo sapiens GN=SERINC1 PE=1 SV=1	0.00876514	0.0467162
Tyrosine-protein kinase Yes OS=Homo sapiens GN=YES1 PE=1 SV=3	0.00868976	0.0538824
2',3'-cyclic-nucleotide 3'-phosphodiesterase OS=Homo sapiens GN=CNP PE=1 SV=2	0.00864784	0.0494044
Cytoplasmic FMR1-interacting protein 2 OS=Homo sapiens GN=CYFIP2 PE=1 SV=2	0.00851782	0.0601103
Beta-2-syntrophin OS=Homo sapiens GN=SNTB2 PE=1 SV=1	0.00849628	0.0542691
Serine/threonine-protein phosphatase 4 regulatory subunit 1 OS=Homo sapiens GN=PPP4R1 PE=1 SV=1	0.0083847	0.0318819
Membrane-associated phosphatidylinositol transfer protein 1 OS=Homo sapiens GN=PITPNM1 PE=1 SV=4	0.0083787	0.0450843
Importin-5 OS=Homo sapiens GN=IPO5 PE=1 SV=4	0.00820669	0.057333
Serine--tRNA ligase, cytoplasmic OS=Homo sapiens GN=SARS PE=1 SV=3	0.00804873	0.0119724
Splicing regulatory glutamine/lysine-rich protein 1 OS=Homo sapiens GN=SREK1 PE=1 SV=1	0.00801893	0.01324
Dihydrolipoyl dehydrogenase, mitochondrial OS=Homo sapiens GN=DLD PE=1 SV=2	0.00795491	0.0244352
Phospholipid scramblase 3 OS=Homo sapiens GN=PLSCR3 PE=1 SV=2	0.00792597	0.025234
UPF0729 protein C18orf32 OS=Homo sapiens GN=C18orf32 PE=2 SV=1	0.00789237	0.0473673
Acyl-CoA-binding domain-containing protein 6 OS=Homo sapiens GN=ACBD6 PE=1 SV=1	0.00783066	0.0273162
AP-1 complex subunit beta-1 OS=Homo sapiens GN=AP1B1 PE=1 SV=2	0.00781055	0.0207895
Thioredoxin OS=Homo sapiens GN=TXN PE=1 SV=3	0.00765697	0.0457964
Zinc transporter 9 OS=Homo sapiens GN=SLC30A9 PE=1 SV=1	0.00756311	0.0196245
Calcium/calmodulin-dependent protein kinase type 1D OS=Homo sapiens GN=CAMK1D PE=1 SV=1	0.00745734	0.0183356
Casein kinase II subunit alpha OS=Homo sapiens GN=CSNK2A1 PE=1 SV=1	0.0074079	0.0253956
Peroxisome proliferator-activated receptor delta OS=Homo sapiens GN=PPARD PE=1 SV=1	0.00735347	0.0104715
Disco-interacting protein 2 homolog C OS=Homo sapiens GN=DIP2C PE=2 SV=2	0.00697955	0.0592529
Amphoterin-induced protein 1 OS=Homo sapiens GN=AMIGO1 PE=1 SV=1	0.00681877	0.0621494
Myosin-9 OS=Homo sapiens GN=MYH9 PE=1 SV=4	0.00681396	0.0216814
Son of sevenless homolog 1 OS=Homo sapiens GN=SOS1 PE=1 SV=1	0.00654594	0.0192833
Brain and acute leukemia cytoplasmic protein OS=Homo sapiens GN=BAALC PE=2 SV=3	0.00647048	0.0203558
Protein kinase C iota type OS=Homo sapiens GN=PRKCI PE=1 SV=2	0.00631686	0.0381782
Armadillo repeat protein deleted in velo-cardio-facial syndrome OS=Homo sapiens GN=ARVCF PE=1 SV=1	0.00619852	0.0277828
Protein BHLHb9 OS=Homo sapiens GN=BHLHB9 PE=2 SV=1	0.00618617	0.00942715
Glutaminase kidney isoform, mitochondrial OS=Homo sapiens GN=GLS PE=1 SV=1	0.00598355	0.00832813
Probable ubiquitin carboxyl-terminal hydrolase FAF-X OS=Homo sapiens GN=USP9X PE=1 SV=3	0.00594242	0.0472952
Cell adhesion molecule 4 OS=Homo sapiens GN=CADM4 PE=1 SV=1	0.00582433	0.0193474
RING finger protein 214 OS=Homo sapiens GN=RNF214 PE=1 SV=2	0.00575312	0.0219396
Magnesium transporter NIPA1 OS=Homo sapiens GN=NIPA1 PE=1 SV=1	0.00563681	0.0294949
Protein phosphatase 1G OS=Homo sapiens GN=PPM1G PE=1 SV=1	0.00561114	0.015665
Na(+)/H(+) exchange regulatory cofactor NHE-RF2 OS=Homo sapiens GN=SLC9A3R2 PE=1 SV=2	0.005446	0.0366737
Fatty acid synthase OS=Homo sapiens GN=FASN PE=1 SV=3	0.00527024	0.0133144
MMS19 nucleotide excision repair protein homolog OS=Homo sapiens GN=MMS19 PE=1 SV=2	0.00513486	0.0141647
C2 domain-containing protein 2-like OS=Homo sapiens GN=C2CD2L PE=1 SV=3	0.00507303	0.0212534
Exportin-1 OS=Homo sapiens GN=XPO1 PE=1 SV=1	0.00492903	0.015373
14-3-3 protein eta OS=Homo sapiens GN=YWHAH PE=1 SV=4	0.00491651	0.0231357
Peflin OS=Homo sapiens GN=PEF1 PE=1 SV=1	0.0048997	0.015969
Transmembrane emp24 domain-containing protein 7 OS=Homo sapiens GN=TMED7 PE=1 SV=2	0.0048068	0.0178816
Oxysterol-binding protein-related protein 2 OS=Homo sapiens GN=OSBPL2 PE=1 SV=1	0.00479349	0.0142817
Wiskott-Aldrich syndrome protein family member 2 OS=Homo sapiens GN=WASF2 PE=1 SV=3	0.00476241	0.0137049
Neuron-specific protein family member 2 OS=Homo sapiens GN=NSG2 PE=2 SV=1	0.00457299	0.0148727
Proline-rich transmembrane protein 4 OS=Homo sapiens GN=PRRT4 PE=2 SV=1	0.00414606	0.0282363
60S ribosomal protein L8 OS=Homo sapiens GN=RPL8 PE=1 SV=2	0.00409261	0.012139
Regulating synaptic membrane exocytosis protein 1 OS=Homo sapiens GN=RIMS1 PE=1 SV=1	0.00396856	0.0126619
Secretory carrier-associated membrane protein 4 OS=Homo sapiens GN=SCAMP4 PE=2 SV=1	0.00387601	0.019711
Lysophospholipid acyltransferase LPCAT4 OS=Homo sapiens GN=LPCAT4 PE=1 SV=1	0.00376089	0.0150991
Glycerophosphodiester phosphodiesterase domain-containing protein 1 OS=Homo sapiens GN=GDPD1 PE=1 SV=2	0.0035917	0.0122791
Disheveled-associated activator of morphogenesis 1 OS=Homo sapiens GN=DAAM1 PE=1 SV=2	0.00353956	0.0155061
Zinc transporter ZIP14 OS=Homo sapiens GN=SLC39A14 PE=1 SV=3	0.00344984	0.0212409
Conserved oligomeric Golgi complex subunit 3 OS=Homo sapiens GN=COG3 PE=1 SV=3	0.00332816	0.0163889
Sorting nexin-2 OS=Homo sapiens GN=SNX2 PE=1 SV=2	0.0032388	0.00957221
Adenylate cyclase type 7 OS=Homo sapiens GN=ADCY7 PE=2 SV=1	0.00314728	0.013771
Plexin-B2 OS=Homo sapiens GN=PLXNB2 PE=1 SV=3	0.00264708	0.0146924
Serine/threonine-protein kinase DCLK2 OS=Homo sapiens GN=DCLK2 PE=2 SV=4	0.00260687	0.00738691
Casein kinase II subunit alpha' OS=Homo sapiens GN=CSNK2A2 PE=1 SV=1	0.00259511	0.0171915
Rho guanine nucleotide exchange factor 7 OS=Homo sapiens GN=ARHGEF7 PE=1 SV=2	0.00238975	0.00668237
Serum albumin OS=Homo sapiens GN=ALB PE=1 SV=2	0.00207361	0.00291285
Semaphorin-6B OS=Homo sapiens GN=SEMA6B PE=1 SV=4	0.00180145	0.00817472
DnaJ homolog subfamily A member 1 OS=Homo sapiens GN=DNAJA1 PE=1 SV=2	0.00174197	0.0113741
ADP-ribosylation factor GTPase-activating protein 2 OS=Homo sapiens GN=ARFGAP2 PE=1 SV=1	0.0015647	0.00583488
Excitatory amino acid transporter 3 OS=Homo sapiens GN=SLC1A1 PE=1 SV=2	0.00150351	0.00340879
Apolipoprotein C-III OS=Homo sapiens GN=APOC3 PE=1 SV=1	0.00144295	0.00345867
DnaJ homolog subfamily C member 7 OS=Homo sapiens GN=DNAJC7 PE=1 SV=2	0.00134945	0.0045578
Gamma-secretase subunit APH-1A OS=Homo sapiens GN=APH1A PE=1 SV=1	0.00121101	0.00381959
Arf-GAP with coiled-coil, ANK repeat and PH domain-containing protein 3 OS=Homo sapiens GN=ACAP3 PE=1 SV=2	0.00111512	0.0100944
14-3-3 protein zeta/delta OS=Homo sapiens GN=YWHAZ PE=1 SV=1	0.00105468	0.00284237
Adenylosuccinate lyase OS=Homo sapiens GN=ADSL PE=1 SV=2	0.00105139	0.00629271
Phosphatidylinositide phosphatase SAC2 OS=Homo sapiens GN=INPP5F PE=1 SV=3	0.000966907	0.00423849
Sodium/potassium-transporting ATPase subunit alpha-2 OS=Homo sapiens GN=ATP1A2 PE=1 SV=1	0.000827114	0.00425312
Breast cancer anti-estrogen resistance protein 1 OS=Homo sapiens GN=BCAR1 PE=1 SV=2	0.000560164	0.00232394
MAP/microtubule affinity-regulating kinase 4 OS=Homo sapiens GN=MARK4 PE=1 SV=1	0.00047191	0.00226711
Ribosomal protein S6 kinase alpha-3 OS=Homo sapiens GN=RPS6KA3 PE=1 SV=1	0.000418941	0.00202384
Leucine-rich repeat and calponin homology domain-containing protein 3 OS=Homo sapiens GN=LRCH3 PE=1 SV=2	9.62e-06	4.36e-05
Hematological and neurological expressed 1 protein OS=Homo sapiens GN=HN1 PE=1 SV=3	-4.17e-06	1.47e-05
Cytosolic carboxypeptidase 1 OS=Homo sapiens GN=AGTPBP1 PE=1 SV=3	-1.6e-05	6.01e-05
Probable phospholipid-transporting ATPase IIB OS=Homo sapiens GN=ATP9B PE=2 SV=4	-5.82e-05	0.00014277
Ankyrin repeat domain-containing protein 17 OS=Homo sapiens GN=ANKRD17 PE=1 SV=3	-0.000116547	0.00016953
Soluble lamin-associated protein of 75 kDa OS=Homo sapiens GN=FAM169A PE=1 SV=2	-0.000153422	0.00037779
Cytoskeleton-associated protein 4 OS=Homo sapiens GN=CKAP4 PE=1 SV=2	-0.000200391	0.00052374
NEDD8-conjugating enzyme UBE2F OS=Homo sapiens GN=UBE2F PE=1 SV=1	-0.000288248	0.00087444
Protein Dos OS=Homo sapiens GN=DOS PE=1 SV=2	-0.000457684	0.00646422
Leucine-rich repeat-containing protein 59 OS=Homo sapiens GN=LRRC59 PE=1 SV=1	-0.000764052	0.00186833
EVI5-like protein OS=Homo sapiens GN=EVI5L PE=1 SV=1	-0.000792782	0.00275396
Attractin OS=Homo sapiens GN=ATRN PE=1 SV=2	-0.00106172	0.00503244
Calsyntenin-1 OS=Homo sapiens GN=CLSTN1 PE=1 SV=1	-0.00120711	0.0023433
Glycerophosphodiester phosphodiesterase domain-containing protein 5 OS=Homo sapiens GN=GDPD5 PE=2 SV=2	-0.00135394	0.00538754
Armadillo repeat-containing protein 6 OS=Homo sapiens GN=ARMC6 PE=1 SV=2	-0.00145598	0.00826031
Protein SMG8 OS=Homo sapiens GN=SMG8 PE=1 SV=1	-0.00159939	0.00664554
Receptor-type tyrosine-protein phosphatase S OS=Homo sapiens GN=PTPRS PE=1 SV=3	-0.00166766	0.0149238
Polypeptide N-acetylgalactosaminyltransferase 16 OS=Homo sapiens GN=GALNT16 PE=1 SV=2	-0.00178273	0.0114778
Elongation factor 2 OS=Homo sapiens GN=EEF2 PE=1 SV=4	-0.00178472	0.0104803
Vacuolar protein sorting-associated protein 11 homolog OS=Homo sapiens GN=VPS11 PE=1 SV=1	-0.00189022	0.0072213
Activin receptor type-2B OS=Homo sapiens GN=ACVR2B PE=1 SV=3	-0.00202012	0.0170388
Rho guanine nucleotide exchange factor 12 OS=Homo sapiens GN=ARHGEF12 PE=1 SV=1	-0.00202183	0.0050079
Phosphatase and actin regulator 4 OS=Homo sapiens GN=PHACTR4 PE=1 SV=1	-0.00209061	0.00883148
Transmembrane protein 9 OS=Homo sapiens GN=TMEM9 PE=1 SV=1	-0.00223732	0.0105484
Surfeit locus protein 4 OS=Homo sapiens GN=SURF4 PE=1 SV=3	-0.00236011	0.0138012
TBC1 domain family member 15 OS=Homo sapiens GN=TBC1D15 PE=1 SV=2	-0.00239714	0.00840342
Palmitoyltransferase ZDHHC17 OS=Homo sapiens GN=ZDHHC17 PE=1 SV=2	-0.00250959	0.0092004
Ankyrin repeat and FYVE domain-containing protein 1 OS=Homo sapiens GN=ANKFY1 PE=1 SV=2	-0.00252406	0.00971797
Vacuolar protein sorting-associated protein 37B OS=Homo sapiens GN=VPS37B PE=1 SV=1	-0.0026048	0.00747274
Plasma membrane calcium-transporting ATPase 4 OS=Homo sapiens GN=ATP2B4 PE=1 SV=2	-0.00260715	0.0120807
Small integral membrane protein 18 OS=Homo sapiens GN=SMIM18 PE=4 SV=1	-0.00278441	0.020042
Atrial natriuretic peptide receptor 1 OS=Homo sapiens GN=NPR1 PE=1 SV=1	-0.00289218	0.0231919
S-phase kinase-associated protein 1 OS=Homo sapiens GN=SKP1 PE=1 SV=2	-0.00314816	0.0139345
V-type proton ATPase subunit d 1 OS=Homo sapiens GN=ATP6V0D1 PE=1 SV=1	-0.00333031	0.0131573
Serine/threonine-protein kinase BRSK1 OS=Homo sapiens GN=BRSK1 PE=1 SV=2	-0.00339627	0.00774393
Ras-related protein Rab-18 OS=Homo sapiens GN=RAB18 PE=1 SV=1	-0.00339631	0.0142338
Misshapen-like kinase 1 OS=Homo sapiens GN=MINK1 PE=1 SV=2	-0.00343029	0.0157905
Protein unc-80 homolog OS=Homo sapiens GN=UNC80 PE=2 SV=2	-0.00349243	0.00839875
U1 small nuclear ribonucleoprotein C OS=Homo sapiens GN=SNRPC PE=1 SV=1	-0.00351544	0.0091569
Neuropeptide Y receptor type 1 OS=Homo sapiens GN=NPY1R PE=1 SV=1	-0.00353185	0.00704631
Translin OS=Homo sapiens GN=TSN PE=1 SV=1	-0.00354425	0.019579
Cell adhesion molecule 1 OS=Homo sapiens GN=CADM1 PE=1 SV=2	-0.00358709	0.0358674
Kelch repeat and BTB domain-containing protein 11 OS=Homo sapiens GN=KBTBD11 PE=1 SV=1	-0.00358891	0.0130019
Cytoplasmic dynein 1 intermediate chain 2 OS=Homo sapiens GN=DYNC1I2 PE=1 SV=3	-0.0035975	0.0115238
Guanine nucleotide-binding protein G(I)/G(S)/G(O) subunit gamma-4 OS=Homo sapiens GN=GNG4 PE=1 SV=1	-0.00367753	0.00854361
Acetyl-CoA acetyltransferase, cytosolic OS=Homo sapiens GN=ACAT2 PE=1 SV=2	-0.0037386	0.00361607
Glutamate receptor 2 OS=Homo sapiens GN=GRIA2 PE=1 SV=3	-0.00400742	0.0139491
Peptidyl-prolyl cis-trans isomerase FKBP4 OS=Homo sapiens GN=FKBP4 PE=1 SV=3	-0.00423253	0.0125048
TGF-beta-activated kinase 1 and MAP3K7-binding protein 1 OS=Homo sapiens GN=TAB1 PE=1 SV=1	-0.00436012	0.0168847
Transmembrane 9 superfamily member 2 OS=Homo sapiens GN=TM9SF2 PE=1 SV=1	-0.00437188	0.0133487
Cell death-inducing p53-target protein 1 OS=Homo sapiens GN=CDIP1 PE=2 SV=1	-0.00445235	0.0101814
Sn1-specific diacylglycerol lipase beta OS=Homo sapiens GN=DAGLB PE=1 SV=2	-0.00454696	0.0257186
Ancient ubiquitous protein 1 OS=Homo sapiens GN=AUP1 PE=1 SV=1	-0.00454954	0.0161438
Anion exchange protein 3 OS=Homo sapiens GN=SLC4A3 PE=2 SV=2	-0.00456858	0.0208153
EPM2A-interacting protein 1 OS=Homo sapiens GN=EPM2AIP1 PE=1 SV=1	-0.00466446	0.0282771
Probable E3 ubiquitin-protein ligase DTX3 OS=Homo sapiens GN=DTX3 PE=1 SV=2	-0.00467396	0.0158644
STE20/SPS1-related proline-alanine-rich protein kinase OS=Homo sapiens GN=STK39 PE=1 SV=3	-0.00485528	0.0195439
Voltage-dependent calcium channel subunit alpha-2/delta-1 OS=Homo sapiens GN=CACNA2D1 PE=1 SV=3	-0.00489966	0.016406
Protein SOGA3 OS=Homo sapiens GN=SOGA3 PE=2 SV=1	-0.00512767	0.0178397
Coatomer subunit gamma-2 OS=Homo sapiens GN=COPG2 PE=1 SV=1	-0.00517869	0.0301882
Reticulocalbin-2 OS=Homo sapiens GN=RCN2 PE=1 SV=1	-0.00522518	0.0128109
Rho guanine nucleotide exchange factor 10-like protein OS=Homo sapiens GN=ARHGEF10L PE=1 SV=3	-0.00548339	0.0173986
Protein MB21D2 OS=Homo sapiens GN=MB21D2 PE=1 SV=3	-0.0055124	0.0182928
Poliovirus receptor OS=Homo sapiens GN=PVR PE=1 SV=2	-0.00558444	0.0290525
Tyrosine-protein kinase Fyn OS=Homo sapiens GN=FYN PE=1 SV=3	-0.00559775	0.0283885
40S ribosomal protein S17-like OS=Homo sapiens GN=RPS17L PE=1 SV=1	-0.00560681	0.00772594
SLIT and NTRK-like protein 5 OS=Homo sapiens GN=SLITRK5 PE=2 SV=2	-0.00574024	0.0455998
Lipoxygenase homology domain-containing protein 1 OS=Homo sapiens GN=LOXHD1 PE=2 SV=3	-0.00581396	0.0203523
Ras-related protein Rab-39B OS=Homo sapiens GN=RAB39B PE=1 SV=1	-0.00591977	0.0102689
Glutamate receptor-interacting protein 1 OS=Homo sapiens GN=GRIP1 PE=1 SV=3	-0.00604916	0.0310419
Zinc transporter ZIP6 OS=Homo sapiens GN=SLC39A6 PE=1 SV=3	-0.00613562	0.0352782
Proteasome activator complex subunit 2 OS=Homo sapiens GN=PSME2 PE=1 SV=4	-0.00623147	0.034618
Mitochondrial glutamate carrier 1 OS=Homo sapiens GN=SLC25A22 PE=1 SV=1	-0.00630907	0.0311334
Sodium-dependent multivitamin transporter OS=Homo sapiens GN=SLC5A6 PE=2 SV=2	-0.00641386	0.0418405
Lactoylglutathione lyase OS=Homo sapiens GN=GLO1 PE=1 SV=4	-0.00643849	0.035244
Serotransferrin OS=Homo sapiens GN=TF PE=1 SV=3	-0.00676167	0.0229256
Malonyl-CoA decarboxylase, mitochondrial OS=Homo sapiens GN=MLYCD PE=1 SV=3	-0.00676457	0.0139443
Phosphatidylinositol 4-phosphate 5-kinase type-1 gamma OS=Homo sapiens GN=PIP5K1C PE=1 SV=2	-0.0068866	0.0319108
Regulator of nonsense transcripts 1 OS=Homo sapiens GN=UPF1 PE=1 SV=2	-0.00690126	0.0162493
FAST kinase domain-containing protein 5 OS=Homo sapiens GN=FASTKD5 PE=1 SV=1	-0.00710444	0.0341414
Ephrin-B1 OS=Homo sapiens GN=EFNB1 PE=1 SV=1	-0.00714962	0.0294268
Ras-related protein Rab-14 OS=Homo sapiens GN=RAB14 PE=1 SV=4	-0.00727717	0.0243853
Replication protein A 70 kDa DNA-binding subunit OS=Homo sapiens GN=RPA1 PE=1 SV=2	-0.0072873	0.0221307
E3 ubiquitin-protein ligase SMURF1 OS=Homo sapiens GN=SMURF1 PE=1 SV=2	-0.00739308	0.0494104
Septin-9 OS=Homo sapiens GN=SEPT9 PE=1 SV=2	-0.00746036	0.0506909
Alanyl-tRNA editing protein Aarsd1 OS=Homo sapiens GN=AARSD1 PE=1 SV=2	-0.00748757	0.0242448
WD repeat domain phosphoinositide-interacting protein 2 OS=Homo sapiens GN=WIPI2 PE=1 SV=1	-0.00755831	0.0366335
Nicalin OS=Homo sapiens GN=NCLN PE=1 SV=2	-0.00764096	0.0509221
AMP deaminase 2 OS=Homo sapiens GN=AMPD2 PE=1 SV=2	-0.00764473	0.0198855
Sodium-dependent phosphate transporter 1 OS=Homo sapiens GN=SLC20A1 PE=1 SV=1	-0.00767152	0.037426
Integral membrane protein 2C OS=Homo sapiens GN=ITM2C PE=1 SV=1	-0.00787258	0.0439253
V-type proton ATPase subunit S1 OS=Homo sapiens GN=ATP6AP1 PE=1 SV=2	-0.00798905	0.0300093
Neurexophilin-4 OS=Homo sapiens GN=NXPH4 PE=2 SV=3	-0.00809685	0.0351156
Kinesin-like protein KIF2A OS=Homo sapiens GN=KIF2A PE=1 SV=3	-0.00815578	0.0340024
Protein LYRIC OS=Homo sapiens GN=MTDH PE=1 SV=2	-0.00834441	0.065974
BAG family molecular chaperone regulator 5 OS=Homo sapiens GN=BAG5 PE=1 SV=1	-0.00840052	0.0390123
Coatomer subunit gamma-1 OS=Homo sapiens GN=COPG1 PE=1 SV=1	-0.00846446	0.0547778
CD320 antigen OS=Homo sapiens GN=CD320 PE=1 SV=1	-0.0084734	0.0515883
Reticulocalbin-1 OS=Homo sapiens GN=RCN1 PE=1 SV=1	-0.00857329	0.0208248
Four and a half LIM domains protein 1 OS=Homo sapiens GN=FHL1 PE=1 SV=4	-0.00870124	0.0634934
Transportin-1 OS=Homo sapiens GN=TNPO1 PE=1 SV=2	-0.00883571	0.0503231
Vesicular integral-membrane protein VIP36 OS=Homo sapiens GN=LMAN2 PE=1 SV=1	-0.00901278	0.0361081
Solute carrier family 12 member 6 OS=Homo sapiens GN=SLC12A6 PE=1 SV=2	-0.00904719	0.0658095
ATP-dependent RNA helicase DDX19B OS=Homo sapiens GN=DDX19B PE=1 SV=1	-0.00913056	0.0303102
Sodium/potassium/calcium exchanger 2 OS=Homo sapiens GN=SLC24A2 PE=1 SV=1	-0.00925116	0.0292041
Glutaredoxin-3 OS=Homo sapiens GN=GLRX3 PE=1 SV=2	-0.00938638	0.0402612
Moesin OS=Homo sapiens GN=MSN PE=1 SV=3	-0.00955812	0.0238526
Protein disulfide-isomerase OS=Homo sapiens GN=P4HB PE=1 SV=3	-0.00957739	0.0490873
Protocadherin-16 OS=Homo sapiens GN=DCHS1 PE=1 SV=1	-0.00958435	0.0393387
FSD1-like protein OS=Homo sapiens GN=FSD1L PE=1 SV=2	-0.00962011	0.0191334
3-hydroxyacyl-CoA dehydrogenase type-2 OS=Homo sapiens GN=HSD17B10 PE=1 SV=3	-0.0096906	0.0297193
Septin-11 OS=Homo sapiens GN=SEPT11 PE=1 SV=3	-0.00981979	0.0171116
Guanine nucleotide-binding protein G(I)/G(S)/G(T) subunit beta-1 OS=Homo sapiens GN=GNB1 PE=1 SV=3	-0.00990725	0.0445554
Spectrin alpha chain, non-erythrocytic 1 OS=Homo sapiens GN=SPTAN1 PE=1 SV=3	-0.00996916	0.0363489
Lysophospholipid acyltransferase 7 OS=Homo sapiens GN=MBOAT7 PE=1 SV=2	-0.0100922	0.0628647
N-acylneuraminate cytidylyltransferase OS=Homo sapiens GN=CMAS PE=1 SV=2	-0.0101582	0.0319517
Solute carrier family 23 member 2 OS=Homo sapiens GN=SLC23A2 PE=1 SV=1	-0.0102685	0.0456801
Neurolysin, mitochondrial OS=Homo sapiens GN=NLN PE=1 SV=1	-0.0102717	0.0228369
Gamma-aminobutyric acid type B receptor subunit 1 OS=Homo sapiens GN=GABBR1 PE=1 SV=1	-0.0103736	0.075362
Proto-oncogene tyrosine-protein kinase receptor Ret OS=Homo sapiens GN=RET PE=1 SV=3	-0.0103774	0.0697033
GrpE protein homolog 1, mitochondrial OS=Homo sapiens GN=GRPEL1 PE=1 SV=2	-0.0104274	0.036041
Transmembrane 9 superfamily member 3 OS=Homo sapiens GN=TM9SF3 PE=1 SV=2	-0.0105672	0.0294504
Protein CASC4 OS=Homo sapiens GN=CASC4 PE=1 SV=1	-0.0105901	0.0403036
Enhancer of mRNA-decapping protein 3 OS=Homo sapiens GN=EDC3 PE=1 SV=1	-0.0106077	0.0499937
Tropomyosin alpha-3 chain OS=Homo sapiens GN=TPM3 PE=1 SV=2	-0.0106154	0.0318415
Beta-secretase 1 OS=Homo sapiens GN=BACE1 PE=1 SV=2	-0.0108974	0.0558156
Astrotactin-2 OS=Homo sapiens GN=ASTN2 PE=2 SV=2	-0.0109698	0.0333398
Kinesin light chain 1 OS=Homo sapiens GN=KLC1 PE=1 SV=2	-0.010987	0.0660107
Plasma membrane calcium-transporting ATPase 3 OS=Homo sapiens GN=ATP2B3 PE=1 SV=3	-0.0110308	0.0566828
Delta-1-pyrroline-5-carboxylate synthase OS=Homo sapiens GN=ALDH18A1 PE=1 SV=2	-0.0110526	0.0234924
Probable ATP-dependent RNA helicase DDX6 OS=Homo sapiens GN=DDX6 PE=1 SV=2	-0.0112744	0.0438794
40S ribosomal protein S12 OS=Homo sapiens GN=RPS12 PE=1 SV=3	-0.011281	0.0410478
Leucine-rich repeat-containing protein 47 OS=Homo sapiens GN=LRRC47 PE=1 SV=1	-0.0113695	0.0538425
ATPase family AAA domain-containing protein 1 OS=Homo sapiens GN=ATAD1 PE=1 SV=1	-0.0114069	0.063816
Kinesin-1 heavy chain OS=Homo sapiens GN=KIF5B PE=1 SV=1	-0.0115465	0.0533581
CUB and sushi domain-containing protein 3 OS=Homo sapiens GN=CSMD3 PE=2 SV=3	-0.0115594	0.087434
Serine/threonine-protein kinase MRCK beta OS=Homo sapiens GN=CDC42BPB PE=1 SV=2	-0.0117993	0.0449832
Adenylosuccinate synthetase isozyme 2 OS=Homo sapiens GN=ADSS PE=1 SV=3	-0.011803	0.0226702
Ataxin-10 OS=Homo sapiens GN=ATXN10 PE=1 SV=1	-0.0118821	0.060119
T-complex protein 1 subunit gamma OS=Homo sapiens GN=CCT3 PE=1 SV=4	-0.0118955	0.027755
Sorting nexin-4 OS=Homo sapiens GN=SNX4 PE=1 SV=1	-0.0119392	0.0258671
Treacle protein OS=Homo sapiens GN=TCOF1 PE=1 SV=3	-0.0119551	0.0404064
GTPase-activating protein and VPS9 domain-containing protein 1 OS=Homo sapiens GN=GAPVD1 PE=1 SV=2	-0.0119784	0.0840839
Very low-density lipoprotein receptor OS=Homo sapiens GN=VLDLR PE=1 SV=1	-0.0120512	0.0392585
Vesicular acetylcholine transporter OS=Homo sapiens GN=SLC18A3 PE=1 SV=2	-0.012063	0.078894
Ribose-phosphate pyrophosphokinase 1 OS=Homo sapiens GN=PRPS1 PE=1 SV=2	-0.0123947	0.0343028
Arf-GAP with SH3 domain, ANK repeat and PH domain-containing protein 1 OS=Homo sapiens GN=ASAP1 PE=1 SV=4	-0.0124036	0.0392336
Histidine triad nucleotide-binding protein 3 OS=Homo sapiens GN=HINT3 PE=1 SV=1	-0.0124337	0.0512874
Serine/threonine-protein phosphatase 2B catalytic subunit alpha isoform OS=Homo sapiens GN=PPP3CA PE=1 SV=1	-0.0124498	0.0680968
Ubiquitin carboxyl-terminal hydrolase isozyme L1 OS=Homo sapiens GN=UCHL1 PE=1 SV=2	-0.0126179	0.0769981
E3 UFM1-protein ligase 1 OS=Homo sapiens GN=UFL1 PE=1 SV=2	-0.0126574	0.0334898
E3 ubiquitin-protein ligase MGRN1 OS=Homo sapiens GN=MGRN1 PE=1 SV=2	-0.0128287	0.0832652
Golgi-associated PDZ and coiled-coil motif-containing protein OS=Homo sapiens GN=GOPC PE=1 SV=1	-0.0130512	0.057415
Obg-like ATPase 1 OS=Homo sapiens GN=OLA1 PE=1 SV=2	-0.0134301	0.0535231
Protein rogdi homolog OS=Homo sapiens GN=ROGDI PE=1 SV=1	-0.0134405	0.0310002
WD repeat-containing protein mio OS=Homo sapiens GN=MIOS PE=1 SV=2	-0.0134563	0.0436277
Voltage-dependent N-type calcium channel subunit alpha-1B OS=Homo sapiens GN=CACNA1B PE=1 SV=1	-0.0137379	0.0814497
Membrane cofactor protein OS=Homo sapiens GN=CD46 PE=1 SV=3	-0.013845	0.0802676
Coatomer subunit beta' OS=Homo sapiens GN=COPB2 PE=1 SV=2	-0.0139761	0.0236432
Poly(rC)-binding protein 2 OS=Homo sapiens GN=PCBP2 PE=1 SV=1	-0.0142034	0.109547
Squalene monooxygenase OS=Homo sapiens GN=SQLE PE=1 SV=3	-0.0142986	0.0475742
Tectonic-1 OS=Homo sapiens GN=TCTN1 PE=2 SV=2	-0.0143317	0.0249438
Dihydropyrimidinase-related protein 5 OS=Homo sapiens GN=DPYSL5 PE=1 SV=1	-0.014384	0.0603684
SRA stem-loop-interacting RNA-binding protein, mitochondrial OS=Homo sapiens GN=SLIRP PE=1 SV=1	-0.0146728	0.0756982
NKG2D ligand 2 OS=Homo sapiens GN=ULBP2 PE=1 SV=1	-0.0150222	0.0583729
Ras-related protein Rab-39A OS=Homo sapiens GN=RAB39A PE=2 SV=2	-0.0152168	0.0679609
Protein FAM49B OS=Homo sapiens GN=FAM49B PE=1 SV=1	-0.0152878	0.0450857
Reticulon-4 receptor-like 2 OS=Homo sapiens GN=RTN4RL2 PE=1 SV=1	-0.0155737	0.0744914
Chloride transport protein 6 OS=Homo sapiens GN=CLCN6 PE=1 SV=2	-0.0155835	0.032177
Protein unc-13 homolog B OS=Homo sapiens GN=UNC13B PE=1 SV=2	-0.0156515	0.0623835
Protein Hook homolog 3 OS=Homo sapiens GN=HOOK3 PE=1 SV=2	-0.0158363	0.111582
Calcium/calmodulin-dependent protein kinase type II subunit gamma OS=Homo sapiens GN=CAMK2G PE=1 SV=3	-0.0159497	0.0563359
Importin subunit alpha-5 OS=Homo sapiens GN=KPNA1 PE=1 SV=3	-0.0159785	0.0645725
Myosin light polypeptide 6 OS=Homo sapiens GN=MYL6 PE=1 SV=2	-0.0160185	0.0846585
Tissue alpha-L-fucosidase OS=Homo sapiens GN=FUCA1 PE=1 SV=4	-0.016035	0.0528512
Ras-related protein Rab-5A OS=Homo sapiens GN=RAB5A PE=1 SV=2	-0.0160373	0.0559322
D-3-phosphoglycerate dehydrogenase OS=Homo sapiens GN=PHGDH PE=1 SV=4	-0.0161057	0.0593384
Phosphoglycerate kinase 1 OS=Homo sapiens GN=PGK1 PE=1 SV=3	-0.0162903	0.0305905
Transmembrane and coiled-coil domain-containing protein 1 OS=Homo sapiens GN=TMCO1 PE=1 SV=1	-0.0163424	0.104283
Cyclin-dependent kinase 5 OS=Homo sapiens GN=CDK5 PE=1 SV=3	-0.0165057	0.117369
26S proteasome non-ATPase regulatory subunit 3 OS=Homo sapiens GN=PSMD3 PE=1 SV=2	-0.016532	0.0210723
Neuronal pentraxin-1 OS=Homo sapiens GN=NPTX1 PE=2 SV=2	-0.0165329	0.129292
NADH dehydrogenase [ubiquinone] 1 alpha subcomplex subunit 11 OS=Homo sapiens GN=NDUFA11 PE=1 SV=3	-0.0165833	0.0437406
T-complex protein 1 subunit theta OS=Homo sapiens GN=CCT8 PE=1 SV=4	-0.0167392	0.0274531
Voltage-dependent calcium channel gamma-2 subunit OS=Homo sapiens GN=CACNG2 PE=1 SV=1	-0.0168399	0.0895655
Alpha-2C adrenergic receptor OS=Homo sapiens GN=ADRA2C PE=2 SV=2	-0.0170328	0.0787717
Neural cell adhesion molecule L1 OS=Homo sapiens GN=L1CAM PE=1 SV=2	-0.0171506	0.127878
Thrombospondin type-1 domain-containing protein 7A OS=Homo sapiens GN=THSD7A PE=1 SV=4	-0.0172498	0.0806954
G protein-coupled receptor kinase 5 OS=Homo sapiens GN=GRK5 PE=1 SV=1	-0.0173189	0.0864773
Neuroplastin OS=Homo sapiens GN=NPTN PE=1 SV=2	-0.0174152	0.125759
40S ribosomal protein S26 OS=Homo sapiens GN=RPS26 PE=1 SV=3	-0.0174494	0.0465816
Cadherin EGF LAG seven-pass G-type receptor 2 OS=Homo sapiens GN=CELSR2 PE=1 SV=1	-0.0174943	0.141813
Cold shock domain-containing protein E1 OS=Homo sapiens GN=CSDE1 PE=1 SV=2	-0.0177985	0.0656763
Protein unc-79 homolog OS=Homo sapiens GN=UNC79 PE=2 SV=4	-0.0178368	0.0459034
Protein shisa-6 homolog OS=Homo sapiens GN=SHISA6 PE=2 SV=2	-0.0178384	0.14757
Band 4.1-like protein 4B OS=Homo sapiens GN=EPB41L4B PE=2 SV=2	-0.0178754	0.07858
Cadherin-2 OS=Homo sapiens GN=CDH2 PE=1 SV=4	-0.0179798	0.167011
Neuromodulin OS=Homo sapiens GN=GAP43 PE=1 SV=1	-0.0179857	0.0331733
Synaptic vesicle membrane protein VAT-1 homolog-like OS=Homo sapiens GN=VAT1L PE=1 SV=2	-0.0179864	0.0257094
Transmembrane emp24 domain-containing protein 4 OS=Homo sapiens GN=TMED4 PE=1 SV=1	-0.0180282	0.097372
Mitochondrial Rho GTPase 2 OS=Homo sapiens GN=RHOT2 PE=1 SV=2	-0.0182027	0.07542
Probable cation-transporting ATPase 13A3 OS=Homo sapiens GN=ATP13A3 PE=1 SV=4	-0.018247	0.142578
GTPase KRas OS=Homo sapiens GN=KRAS PE=1 SV=1	-0.0183453	0.0407265
Adenylate cyclase type 2 OS=Homo sapiens GN=ADCY2 PE=1 SV=5	-0.0184585	0.0702117
Signal recognition particle 9 kDa protein OS=Homo sapiens GN=SRP9 PE=1 SV=2	-0.0185221	0.0771825
tRNA methyltransferase 112 homolog OS=Homo sapiens GN=TRMT112 PE=1 SV=1	-0.0186409	0.050604
Ras GTPase-activating protein 3 OS=Homo sapiens GN=RASA3 PE=1 SV=3	-0.0187125	0.108261
Neutral alpha-glucosidase AB OS=Homo sapiens GN=GANAB PE=1 SV=3	-0.0187678	0.0451416
Epithelial splicing regulatory protein 2 OS=Homo sapiens GN=ESRP2 PE=1 SV=1	-0.0188636	0.0544136
Tail-anchored protein insertion receptor WRB OS=Homo sapiens GN=WRB PE=1 SV=2	-0.0189304	0.0813847
TRAF-type zinc finger domain-containing protein 1 OS=Homo sapiens GN=TRAFD1 PE=1 SV=1	-0.018955	0.053328
Dedicator of cytokinesis protein 4 OS=Homo sapiens GN=DOCK4 PE=1 SV=3	-0.0189924	0.0475236
Guanine nucleotide-binding protein subunit beta-4 OS=Homo sapiens GN=GNB4 PE=1 SV=3	-0.0190145	0.0836738
Crk-like protein OS=Homo sapiens GN=CRKL PE=1 SV=1	-0.0190994	0.0973891
Phytanoyl-CoA hydroxylase-interacting protein-like OS=Homo sapiens GN=PHYHIPL PE=1 SV=3	-0.0191738	0.0751448
Protein YIPF3 OS=Homo sapiens GN=YIPF3 PE=1 SV=1	-0.0191993	0.0526804
Signal recognition particle receptor subunit alpha OS=Homo sapiens GN=SRPR PE=1 SV=2	-0.0192281	0.0853177
6-phosphofructokinase, muscle type OS=Homo sapiens GN=PFKM PE=1 SV=2	-0.0196811	0.118845
Histone-lysine N-methyltransferase SMYD3 OS=Homo sapiens GN=SMYD3 PE=1 SV=4	-0.0202332	0.0675129
Lysophosphatidylcholine acyltransferase 1 OS=Homo sapiens GN=LPCAT1 PE=1 SV=2	-0.0202828	0.0797244
Density-regulated protein OS=Homo sapiens GN=DENR PE=1 SV=2	-0.0203084	0.105343
Rab GDP dissociation inhibitor beta OS=Homo sapiens GN=GDI2 PE=1 SV=2	-0.0203419	0.0712058
Enoyl-CoA hydratase, mitochondrial OS=Homo sapiens GN=ECHS1 PE=1 SV=4	-0.0203472	0.0293323
Adenylate cyclase type 6 OS=Homo sapiens GN=ADCY6 PE=1 SV=2	-0.020541	0.107286
Nuclear pore complex protein Nup93 OS=Homo sapiens GN=NUP93 PE=1 SV=2	-0.0206076	0.11061
E3 ubiquitin-protein ligase AMFR OS=Homo sapiens GN=AMFR PE=1 SV=2	-0.0207849	0.0764947
Dynactin subunit 1 OS=Homo sapiens GN=DCTN1 PE=1 SV=3	-0.0207879	0.13508
Microtubule-associated protein RP/EB family member 2 OS=Homo sapiens GN=MAPRE2 PE=1 SV=1	-0.0210557	0.0553051
Neuronal acetylcholine receptor subunit beta-4 OS=Homo sapiens GN=CHRNB4 PE=1 SV=2	-0.021099	0.138551
Chloride intracellular channel protein 4 OS=Homo sapiens GN=CLIC4 PE=1 SV=4	-0.0212527	0.0914669
Slit homolog 1 protein OS=Homo sapiens GN=SLIT1 PE=2 SV=4	-0.0212586	0.121731
Coiled-coil domain-containing protein 132 OS=Homo sapiens GN=CCDC132 PE=1 SV=3	-0.02131	0.105434
Dihydropyrimidinase-related protein 3 OS=Homo sapiens GN=DPYSL3 PE=1 SV=1	-0.0213776	0.0593171
Potassium voltage-gated channel subfamily D member 2 OS=Homo sapiens GN=KCND2 PE=1 SV=2	-0.0214286	0.0702185
Small acidic protein OS=Homo sapiens GN=SMAP PE=1 SV=1	-0.0214593	0.0464148
Solute carrier family 40 member 1 OS=Homo sapiens GN=SLC40A1 PE=1 SV=1	-0.0214674	0.0798512
Copine-3 OS=Homo sapiens GN=CPNE3 PE=1 SV=1	-0.0215048	0.124229
Exocyst complex component 2 OS=Homo sapiens GN=EXOC2 PE=1 SV=1	-0.0221332	0.113973
Vesicle-associated membrane protein-associated protein B/C OS=Homo sapiens GN=VAPB PE=1 SV=3	-0.0221513	0.226617
Monofunctional C1-tetrahydrofolate synthase, mitochondrial OS=Homo sapiens GN=MTHFD1L PE=1 SV=1	-0.0222189	0.0456264
T-complex protein 1 subunit zeta OS=Homo sapiens GN=CCT6A PE=1 SV=3	-0.0223507	0.0328798
Rab3 GTPase-activating protein non-catalytic subunit OS=Homo sapiens GN=RAB3GAP2 PE=1 SV=1	-0.0225472	0.184169
Regulator of G-protein signaling 17 OS=Homo sapiens GN=RGS17 PE=1 SV=2	-0.0227851	0.104491
Tetratricopeptide repeat protein 21B OS=Homo sapiens GN=TTC21B PE=1 SV=2	-0.0227857	0.0935079
LisH domain-containing protein ARMC9 OS=Homo sapiens GN=ARMC9 PE=1 SV=2	-0.0228308	0.1052
Ras-related protein R-Ras2 OS=Homo sapiens GN=RRAS2 PE=1 SV=1	-0.0230603	0.271693
Protein YIPF5 OS=Homo sapiens GN=YIPF5 PE=1 SV=1	-0.0230677	0.0825099
ADP/ATP translocase 2 OS=Homo sapiens GN=SLC25A5 PE=1 SV=7	-0.0231187	0.0787487
Protein FAM3C OS=Homo sapiens GN=FAM3C PE=1 SV=1	-0.0232715	0.0895414
Nucleoprotein TPR OS=Homo sapiens GN=TPR PE=1 SV=3	-0.0234586	0.0299885
Cytochrome b-c1 complex subunit Rieske, mitochondrial OS=Homo sapiens GN=UQCRFS1 PE=1 SV=2	-0.023518	0.0850426
Insulin-like growth factor-binding protein-like 1 OS=Homo sapiens GN=IGFBPL1 PE=2 SV=1	-0.0235693	0.0551695
Keratin, type II cytoskeletal 80 OS=Homo sapiens GN=KRT80 PE=1 SV=2	-0.0236113	0.0417707
Synembryn-A OS=Homo sapiens GN=RIC8A PE=1 SV=3	-0.0236563	0.136928
Protocadherin Fat 3 OS=Homo sapiens GN=FAT3 PE=2 SV=2	-0.0236618	0.170038
Drebrin OS=Homo sapiens GN=DBN1 PE=1 SV=4	-0.0239673	0.0513073
Cannabinoid receptor 1 OS=Homo sapiens GN=CNR1 PE=1 SV=1	-0.0240174	0.180932
Transcription intermediary factor 1-beta OS=Homo sapiens GN=TRIM28 PE=1 SV=5	-0.024296	0.0809886
CTP synthase 2 OS=Homo sapiens GN=CTPS2 PE=1 SV=1	-0.0243886	0.0980015
Nucleolar transcription factor 1 OS=Homo sapiens GN=UBTF PE=1 SV=1	-0.0244912	0.0814649
Casein kinase I isoform alpha OS=Homo sapiens GN=CSNK1A1 PE=1 SV=2	-0.0244977	0.0902775
Stress-70 protein, mitochondrial OS=Homo sapiens GN=HSPA9 PE=1 SV=2	-0.0244993	0.0643189
Leucine--tRNA ligase, cytoplasmic OS=Homo sapiens GN=LARS PE=1 SV=2	-0.0247083	0.11904
Monoacylglycerol lipase ABHD12 OS=Homo sapiens GN=ABHD12 PE=1 SV=2	-0.0247751	0.166869
Eukaryotic translation initiation factor 2A OS=Homo sapiens GN=EIF2A PE=1 SV=3	-0.0248906	0.059103
Intraflagellar transport protein 27 homolog OS=Homo sapiens GN=IFT27 PE=1 SV=1	-0.0249673	0.0659627
Caprin-1 OS=Homo sapiens GN=CAPRIN1 PE=1 SV=2	-0.0249892	0.066671
UBX domain-containing protein 7 OS=Homo sapiens GN=UBXN7 PE=1 SV=2	-0.0250231	0.106722
Butyrophilin subfamily 2 member A1 OS=Homo sapiens GN=BTN2A1 PE=1 SV=3	-0.0250841	0.112917
Katanin p60 ATPase-containing subunit A-like 1 OS=Homo sapiens GN=KATNAL1 PE=1 SV=1	-0.0251278	0.128256
Cytochrome c oxidase subunit 7C, mitochondrial OS=Homo sapiens GN=COX7C PE=1 SV=1	-0.0251668	0.102295
Cortexin-1 OS=Homo sapiens GN=CTXN1 PE=2 SV=1	-0.0251922	0.210748
Septin-6 OS=Homo sapiens GN=SEPT6 PE=1 SV=4	-0.0252644	0.0719993
Transmembrane protein 201 OS=Homo sapiens GN=TMEM201 PE=1 SV=1	-0.0252779	0.103278
Receptor-type tyrosine-protein phosphatase N2 OS=Homo sapiens GN=PTPRN2 PE=1 SV=2	-0.0255389	0.0990223
Solute carrier family 12 member 9 OS=Homo sapiens GN=SLC12A9 PE=1 SV=1	-0.0255889	0.102122
SH3 and PX domain-containing protein 2B OS=Homo sapiens GN=SH3PXD2B PE=1 SV=3	-0.0256244	0.176628
Ras-related protein Rab-30 OS=Homo sapiens GN=RAB30 PE=1 SV=2	-0.0256404	0.179052
Glycogenin-2 OS=Homo sapiens GN=GYG2 PE=1 SV=2	-0.0259986	0.110497
Twinfilin-2 OS=Homo sapiens GN=TWF2 PE=1 SV=2	-0.0260404	0.0504626
Chitinase domain-containing protein 1 OS=Homo sapiens GN=CHID1 PE=1 SV=1	-0.0260599	0.130611
Propionyl-CoA carboxylase beta chain, mitochondrial OS=Homo sapiens GN=PCCB PE=1 SV=3	-0.0260812	0.0519051
Xyloside xylosyltransferase 1 OS=Homo sapiens GN=XXYLT1 PE=1 SV=1	-0.0261567	0.131321
L-aminoadipate-semialdehyde dehydrogenase-phosphopantetheinyl transferase OS=Homo sapiens GN=AASDHPPT PE=1 SV=2	-0.0261673	0.26197
Protein phosphatase 1 regulatory subunit 16A OS=Homo sapiens GN=PPP1R16A PE=1 SV=1	-0.026225	0.10385
Leukocyte surface antigen CD47 OS=Homo sapiens GN=CD47 PE=1 SV=1	-0.0263898	0.133394
40S ribosomal protein S2 OS=Homo sapiens GN=RPS2 PE=1 SV=2	-0.0265361	0.140555
Secretogranin-2 OS=Homo sapiens GN=SCG2 PE=1 SV=2	-0.02694	0.203324
Protocadherin alpha-10 OS=Homo sapiens GN=PCDHA10 PE=2 SV=1	-0.0273432	0.131881
Phosphoribosyl pyrophosphate synthase-associated protein 2 OS=Homo sapiens GN=PRPSAP2 PE=1 SV=1	-0.0273558	0.180339
Leucine-rich repeat-containing protein 4 OS=Homo sapiens GN=LRRC4 PE=1 SV=2	-0.0274272	0.152056
Catenin delta-2 OS=Homo sapiens GN=CTNND2 PE=1 SV=3	-0.02745	0.143526
Ras-related protein Rap-1A OS=Homo sapiens GN=RAP1A PE=1 SV=1	-0.0274591	0.183224
Ubiquitin carboxyl-terminal hydrolase 10 OS=Homo sapiens GN=USP10 PE=1 SV=2	-0.0275801	0.145961
Proto-oncogene tyrosine-protein kinase Src OS=Homo sapiens GN=SRC PE=1 SV=3	-0.0276217	0.220326
Histone deacetylase 6 OS=Homo sapiens GN=HDAC6 PE=1 SV=2	-0.0278316	0.145472
Protein disulfide-isomerase A3 OS=Homo sapiens GN=PDIA3 PE=1 SV=4	-0.0278603	0.074667
Voltage-dependent calcium channel gamma-4 subunit OS=Homo sapiens GN=CACNG4 PE=2 SV=1	-0.0280193	0.124371
Afadin OS=Homo sapiens GN=MLLT4 PE=1 SV=3	-0.0283291	0.165327
Potassium voltage-gated channel subfamily KQT member 2 OS=Homo sapiens GN=KCNQ2 PE=1 SV=2	-0.0285484	0.111802
Ras-related protein Rab-23 OS=Homo sapiens GN=RAB23 PE=1 SV=1	-0.0285904	0.128063
Peptidyl-tRNA hydrolase 2, mitochondrial OS=Homo sapiens GN=PTRH2 PE=1 SV=1	-0.028778	0.178353
Aldose reductase OS=Homo sapiens GN=AKR1B1 PE=1 SV=3	-0.0288963	0.17631
Transmembrane protein 184B OS=Homo sapiens GN=TMEM184B PE=1 SV=2	-0.0289066	0.0686077
Microtubule-associated protein RP/EB family member 3 OS=Homo sapiens GN=MAPRE3 PE=1 SV=1	-0.0289225	0.125859
Protein FAM114A2 OS=Homo sapiens GN=FAM114A2 PE=1 SV=4	-0.0290077	0.125482
Alpha-actinin-1 OS=Homo sapiens GN=ACTN1 PE=1 SV=2	-0.0290975	0.165223
Lon protease homolog, mitochondrial OS=Homo sapiens GN=LONP1 PE=1 SV=2	-0.0293066	0.0411626
Potassium voltage-gated channel subfamily C member 1 OS=Homo sapiens GN=KCNC1 PE=2 SV=1	-0.029323	0.560637
Latrophilin-3 OS=Homo sapiens GN=LPHN3 PE=1 SV=2	-0.0293938	0.225055
Brain-specific angiogenesis inhibitor 2 OS=Homo sapiens GN=BAI2 PE=2 SV=2	-0.0294476	0.143571
WW domain-binding protein 2 OS=Homo sapiens GN=WBP2 PE=1 SV=1	-0.0296135	0.141637
ATP-dependent RNA helicase A OS=Homo sapiens GN=DHX9 PE=1 SV=4	-0.0297733	0.0708189
Alpha-tubulin N-acetyltransferase 1 OS=Homo sapiens GN=ATAT1 PE=1 SV=1	-0.0297861	0.220935
Peroxiredoxin-2 OS=Homo sapiens GN=PRDX2 PE=1 SV=5	-0.0299076	0.104996
StAR-related lipid transfer protein 3 OS=Homo sapiens GN=STARD3 PE=1 SV=2	-0.0299854	0.061524
Transmembrane emp24 domain-containing protein 2 OS=Homo sapiens GN=TMED2 PE=1 SV=1	-0.0300013	0.0620611
Phospholipase D3 OS=Homo sapiens GN=PLD3 PE=1 SV=1	-0.0300173	0.114252
Importin-9 OS=Homo sapiens GN=IPO9 PE=1 SV=3	-0.0300639	0.0777083
Protein FAM89B OS=Homo sapiens GN=FAM89B PE=1 SV=2	-0.0300858	0.172431
Kinase D-interacting substrate of 220 kDa OS=Homo sapiens GN=KIDINS220 PE=1 SV=3	-0.0301047	0.104313
Basal cell adhesion molecule OS=Homo sapiens GN=BCAM PE=1 SV=2	-0.0301337	0.255325
GTP-binding protein 1 OS=Homo sapiens GN=GTPBP1 PE=1 SV=3	-0.0302974	0.337868
DnaJ homolog subfamily A member 2 OS=Homo sapiens GN=DNAJA2 PE=1 SV=1	-0.0304217	0.136304
Clavesin-2 OS=Homo sapiens GN=CLVS2 PE=2 SV=1	-0.030529	0.145353
Nck-associated protein 1 OS=Homo sapiens GN=NCKAP1 PE=1 SV=1	-0.0305308	0.207149
Solute carrier family 2, facilitated glucose transporter member 3 OS=Homo sapiens GN=SLC2A3 PE=1 SV=1	-0.0305919	0.272412
Y+L amino acid transporter 2 OS=Homo sapiens GN=SLC7A6 PE=1 SV=3	-0.0305959	0.235156
Tetratricopeptide repeat protein 9A OS=Homo sapiens GN=TTC9 PE=2 SV=3	-0.0307199	0.141686
Cytochrome c-type heme lyase OS=Homo sapiens GN=HCCS PE=1 SV=1	-0.0307522	0.026434
AN1-type zinc finger protein 1 OS=Homo sapiens GN=ZFAND1 PE=1 SV=1	-0.0311082	0.177535
Low-density lipoprotein receptor-related protein 6 OS=Homo sapiens GN=LRP6 PE=1 SV=2	-0.0311421	0.183152
Neuronal pentraxin receptor OS=Homo sapiens GN=NPTXR PE=2 SV=2	-0.0311622	0.107219
Rab GTPase-activating protein 1 OS=Homo sapiens GN=RABGAP1 PE=1 SV=3	-0.0317045	0.187384
Casein kinase I isoform epsilon OS=Homo sapiens GN=CSNK1E PE=1 SV=1	-0.0319584	0.176207
RING finger protein 157 OS=Homo sapiens GN=RNF157 PE=1 SV=3	-0.0319715	0.229654
40S ribosomal protein S6 OS=Homo sapiens GN=RPS6 PE=1 SV=1	-0.0320754	0.0883258
Disabled homolog 2-interacting protein OS=Homo sapiens GN=DAB2IP PE=1 SV=2	-0.0322735	0.0843242
Serine/arginine-rich splicing factor 11 OS=Homo sapiens GN=SRSF11 PE=1 SV=1	-0.0323358	0.0516765
Probable arginine--tRNA ligase, mitochondrial OS=Homo sapiens GN=RARS2 PE=1 SV=1	-0.0324859	0.0825329
Vacuolar protein sorting-associated protein 16 homolog OS=Homo sapiens GN=VPS16 PE=1 SV=2	-0.0324908	0.124315
Somatostatin receptor type 2 OS=Homo sapiens GN=SSTR2 PE=1 SV=1	-0.0326161	0.206478
Dolichyl-diphosphooligosaccharide--protein glycosyltransferase subunit STT3A OS=Homo sapiens GN=STT3A PE=1 SV=2	-0.0326904	0.115174
Sodium- and chloride-dependent creatine transporter 1 OS=Homo sapiens GN=SLC6A8 PE=1 SV=1	-0.0327073	0.247172
Alpha-internexin OS=Homo sapiens GN=INA PE=1 SV=2	-0.0327691	0.0428452
PI-PLC X domain-containing protein 1 OS=Homo sapiens GN=PLCXD1 PE=2 SV=1	-0.0328157	0.101951
BEN domain-containing protein 6 OS=Homo sapiens GN=BEND6 PE=2 SV=2	-0.0328585	0.0594773
NADH-ubiquinone oxidoreductase 75 kDa subunit, mitochondrial OS=Homo sapiens GN=NDUFS1 PE=1 SV=3	-0.0329814	0.128861
Apolipoprotein O-like OS=Homo sapiens GN=APOOL PE=1 SV=1	-0.0330528	0.251587
AP-2 complex subunit mu OS=Homo sapiens GN=AP2M1 PE=1 SV=2	-0.0331734	0.068801
Neuroligin-2 OS=Homo sapiens GN=NLGN2 PE=1 SV=1	-0.0332466	0.385205
Nicastrin OS=Homo sapiens GN=NCSTN PE=1 SV=2	-0.0332485	0.117583
60S ribosomal protein L10a OS=Homo sapiens GN=RPL10A PE=1 SV=2	-0.0333285	0.15175
E3 ubiquitin-protein ligase CBL OS=Homo sapiens GN=CBL PE=1 SV=2	-0.0333997	0.0845799
Receptor-type tyrosine-protein phosphatase alpha OS=Homo sapiens GN=PTPRA PE=1 SV=2	-0.0334662	0.246048
Uncharacterized protein C18orf8 OS=Homo sapiens GN=C18orf8 PE=2 SV=2	-0.0335109	0.130639
Catenin beta-1 OS=Homo sapiens GN=CTNNB1 PE=1 SV=1	-0.0335693	0.208935
Transient receptor potential cation channel subfamily V member 2 OS=Homo sapiens GN=TRPV2 PE=1 SV=1	-0.0336202	0.171032
Long-chain fatty acid transport protein 4 OS=Homo sapiens GN=SLC27A4 PE=1 SV=1	-0.033988	0.141114
Slit homolog 2 protein OS=Homo sapiens GN=SLIT2 PE=1 SV=1	-0.034043	0.134787
Multidrug resistance-associated protein 1 OS=Homo sapiens GN=ABCC1 PE=1 SV=3	-0.0341348	0.58482
Echinoderm microtubule-associated protein-like 1 OS=Homo sapiens GN=EML1 PE=1 SV=3	-0.0342311	0.190957
Tyrosine-protein phosphatase non-receptor type 23 OS=Homo sapiens GN=PTPN23 PE=1 SV=1	-0.0342626	0.126776
Aspartate aminotransferase, mitochondrial OS=Homo sapiens GN=GOT2 PE=1 SV=3	-0.0343851	0.302984
Phenylalanine--tRNA ligase beta subunit OS=Homo sapiens GN=FARSB PE=1 SV=3	-0.0344992	0.0786247
Golgi-specific brefeldin A-resistance guanine nucleotide exchange factor 1 OS=Homo sapiens GN=GBF1 PE=1 SV=2	-0.034526	0.141451
Glutaredoxin-1 OS=Homo sapiens GN=GLRX PE=1 SV=2	-0.0348178	0.205217
Immunoglobulin superfamily member 3 OS=Homo sapiens GN=IGSF3 PE=2 SV=3	-0.034824	0.763909
Cation-independent mannose-6-phosphate receptor OS=Homo sapiens GN=IGF2R PE=1 SV=3	-0.0348825	0.114216
Breakpoint cluster region protein OS=Homo sapiens GN=BCR PE=1 SV=2	-0.035178	0.155401
Latrophilin-2 OS=Homo sapiens GN=LPHN2 PE=1 SV=2	-0.0354222	0.435514
Semaphorin-7A OS=Homo sapiens GN=SEMA7A PE=1 SV=1	-0.0354753	0.165412
Deoxyhypusine hydroxylase OS=Homo sapiens GN=DOHH PE=1 SV=1	-0.0355566	0.0776878
Cytosolic non-specific dipeptidase OS=Homo sapiens GN=CNDP2 PE=1 SV=2	-0.0355998	0.101662
Leucine-rich repeat neuronal protein 1 OS=Homo sapiens GN=LRRN1 PE=1 SV=1	-0.0357747	0.124593
Elongation factor 1-alpha 1 OS=Homo sapiens GN=EEF1A1 PE=1 SV=1	-0.0359118	0.160383
Desmoglein-1 OS=Homo sapiens GN=DSG1 PE=1 SV=2	-0.036231	0.0303639
Mitochondrial-processing peptidase subunit beta OS=Homo sapiens GN=PMPCB PE=1 SV=2	-0.0363749	0.0991967
Succinyl-CoA ligase [ADP-forming] subunit beta, mitochondrial OS=Homo sapiens GN=SUCLA2 PE=1 SV=3	-0.0364751	0.0754954
Peptidyl-prolyl cis-trans isomerase NIMA-interacting 1 OS=Homo sapiens GN=PIN1 PE=1 SV=1	-0.0365753	0.187316
Transmembrane protein 169 OS=Homo sapiens GN=TMEM169 PE=2 SV=1	-0.036593	0.192485
C-Jun-amino-terminal kinase-interacting protein 3 OS=Homo sapiens GN=MAPK8IP3 PE=1 SV=3	-0.036785	0.177268
DDB1- and CUL4-associated factor 7 OS=Homo sapiens GN=DCAF7 PE=1 SV=1	-0.0367982	0.154095
Cofilin-1 OS=Homo sapiens GN=CFL1 PE=1 SV=3	-0.0368435	0.110129
OCIA domain-containing protein 2 OS=Homo sapiens GN=OCIAD2 PE=1 SV=1	-0.036868	0.0946633
AP-3 complex subunit mu-1 OS=Homo sapiens GN=AP3M1 PE=1 SV=1	-0.0369387	0.186085
Ubiquitin carboxyl-terminal hydrolase 14 OS=Homo sapiens GN=USP14 PE=1 SV=3	-0.0372367	0.138663
Charged multivesicular body protein 1a OS=Homo sapiens GN=CHMP1A PE=1 SV=1	-0.0372403	0.226396
ATP-citrate synthase OS=Homo sapiens GN=ACLY PE=1 SV=3	-0.0373199	0.129463
Serine/threonine-protein kinase TBK1 OS=Homo sapiens GN=TBK1 PE=1 SV=1	-0.0373636	0.0577741
Metal transporter CNNM3 OS=Homo sapiens GN=CNNM3 PE=1 SV=1	-0.0376322	0.269848
Beta-adrenergic receptor kinase 1 OS=Homo sapiens GN=ADRBK1 PE=1 SV=2	-0.0377036	0.16227
Eukaryotic translation initiation factor 4B OS=Homo sapiens GN=EIF4B PE=1 SV=2	-0.0378045	0.100832
Alcohol dehydrogenase class-3 OS=Homo sapiens GN=ADH5 PE=1 SV=4	-0.0379812	0.107544
E3 ubiquitin-protein ligase HECW2 OS=Homo sapiens GN=HECW2 PE=1 SV=2	-0.0380465	0.277005
Ubiquitin domain-containing protein UBFD1 OS=Homo sapiens GN=UBFD1 PE=1 SV=2	-0.0381047	0.18773
Rap1 GTPase-GDP dissociation stimulator 1 OS=Homo sapiens GN=RAP1GDS1 PE=1 SV=3	-0.0381111	0.292751
Cytoplasmic dynein 1 light intermediate chain 2 OS=Homo sapiens GN=DYNC1LI2 PE=1 SV=1	-0.0381236	0.173221
60S ribosomal protein L24 OS=Homo sapiens GN=RPL24 PE=1 SV=1	-0.0381707	0.128697
Casein kinase I isoform delta OS=Homo sapiens GN=CSNK1D PE=1 SV=2	-0.0381966	0.114511
Calcium signal-modulating cyclophilin ligand OS=Homo sapiens GN=CAMLG PE=1 SV=1	-0.0382271	0.484506
Transmembrane protein 200C OS=Homo sapiens GN=TMEM200C PE=2 SV=2	-0.0382368	0.179026
Zyxin OS=Homo sapiens GN=ZYX PE=1 SV=1	-0.0382555	0.301115
60S ribosomal protein L21 OS=Homo sapiens GN=RPL21 PE=1 SV=2	-0.0383714	0.11885
Dolichyl-diphosphooligosaccharide--protein glycosyltransferase subunit 2 OS=Homo sapiens GN=RPN2 PE=1 SV=3	-0.0384996	0.181992
Adiponectin receptor protein 1 OS=Homo sapiens GN=ADIPOR1 PE=1 SV=1	-0.0388425	0.149772
Alsin OS=Homo sapiens GN=ALS2 PE=1 SV=2	-0.0389018	0.0978388
Dynamin-1 OS=Homo sapiens GN=DNM1 PE=1 SV=2	-0.0389455	0.203271
Plasma membrane calcium-transporting ATPase 1 OS=Homo sapiens GN=ATP2B1 PE=1 SV=3	-0.0392687	0.102533
Tubulin-specific chaperone E OS=Homo sapiens GN=TBCE PE=1 SV=1	-0.0393529	0.231425
Tyrosine-protein kinase Fer OS=Homo sapiens GN=FER PE=1 SV=2	-0.0393737	0.250824
Extracellular sulfatase Sulf-2 OS=Homo sapiens GN=SULF2 PE=1 SV=1	-0.0395716	0.109229
Transmembrane protein 237 OS=Homo sapiens GN=TMEM237 PE=1 SV=2	-0.039821	0.274246
TBC1 domain family member 10B OS=Homo sapiens GN=TBC1D10B PE=1 SV=3	-0.0399447	0.375515
Pleckstrin homology-like domain family B member 1 OS=Homo sapiens GN=PHLDB1 PE=1 SV=1	-0.0400842	0.147282
Dynamin-2 OS=Homo sapiens GN=DNM2 PE=1 SV=2	-0.0401081	0.282257
Protein arginine N-methyltransferase 2 OS=Homo sapiens GN=PRMT2 PE=1 SV=1	-0.0403821	0.19941
Staphylococcal nuclease domain-containing protein 1 OS=Homo sapiens GN=SND1 PE=1 SV=1	-0.0404224	0.108348
Cullin-3 OS=Homo sapiens GN=CUL3 PE=1 SV=2	-0.0404492	0.178622
T-complex protein 1 subunit alpha OS=Homo sapiens GN=TCP1 PE=1 SV=1	-0.040475	0.15331
Glycogen synthase kinase-3 alpha OS=Homo sapiens GN=GSK3A PE=1 SV=2	-0.0405188	0.187532
Kin of IRRE-like protein 2 OS=Homo sapiens GN=KIRREL2 PE=1 SV=2	-0.0406878	0.373736
60S ribosomal protein L10 OS=Homo sapiens GN=RPL10 PE=1 SV=4	-0.0407979	0.19297
T-complex protein 1 subunit delta OS=Homo sapiens GN=CCT4 PE=1 SV=4	-0.0410184	0.0581937
Serrate RNA effector molecule homolog OS=Homo sapiens GN=SRRT PE=1 SV=1	-0.0410328	0.112401
Calcium-binding protein 39 OS=Homo sapiens GN=CAB39 PE=1 SV=1	-0.0410365	0.125052
Abhydrolase domain-containing protein 16A OS=Homo sapiens GN=ABHD16A PE=1 SV=3	-0.0410997	0.169512
Spectrin beta chain, non-erythrocytic 2 OS=Homo sapiens GN=SPTBN2 PE=1 SV=3	-0.0411038	0.0715035
Disco-interacting protein 2 homolog A OS=Homo sapiens GN=DIP2A PE=1 SV=2	-0.0411516	0.172746
1-phosphatidylinositol 4,5-bisphosphate phosphodiesterase gamma-1 OS=Homo sapiens GN=PLCG1 PE=1 SV=1	-0.04124	0.193178
Protein PRRC2A OS=Homo sapiens GN=PRRC2A PE=1 SV=3	-0.0413549	0.206282
Frizzled-3 OS=Homo sapiens GN=FZD3 PE=1 SV=1	-0.0416452	0.449292
Rab-like protein 6 OS=Homo sapiens GN=RABL6 PE=1 SV=2	-0.0418413	0.084438
Ran GTPase-activating protein 1 OS=Homo sapiens GN=RANGAP1 PE=1 SV=1	-0.0418613	0.161856
Protein prune homolog OS=Homo sapiens GN=PRUNE PE=1 SV=2	-0.0420934	0.24795
Neutral amino acid transporter B(0) OS=Homo sapiens GN=SLC1A5 PE=1 SV=2	-0.0421035	0.144722
Thioredoxin-dependent peroxide reductase, mitochondrial OS=Homo sapiens GN=PRDX3 PE=1 SV=3	-0.0422078	0.144464
Gephyrin OS=Homo sapiens GN=GPHN PE=1 SV=1	-0.0423504	0.215602
Electron transfer flavoprotein subunit alpha, mitochondrial OS=Homo sapiens GN=ETFA PE=1 SV=1	-0.0424348	0.0540543
G-protein coupled receptor family C group 5 member B OS=Homo sapiens GN=GPRC5B PE=2 SV=2	-0.0424776	0.1805
Aflatoxin B1 aldehyde reductase member 2 OS=Homo sapiens GN=AKR7A2 PE=1 SV=3	-0.0425282	0.144882
Inactive phospholipase C-like protein 2 OS=Homo sapiens GN=PLCL2 PE=1 SV=2	-0.0427202	0.472863
Serine/threonine-protein phosphatase 5 OS=Homo sapiens GN=PPP5C PE=1 SV=1	-0.0427851	0.127596
Ras-related protein Rab-33A OS=Homo sapiens GN=RAB33A PE=1 SV=2	-0.0428229	0.229381
Folliculin-interacting protein 2 OS=Homo sapiens GN=FNIP2 PE=1 SV=2	-0.043053	0.303837
Protein dispatched homolog 2 OS=Homo sapiens GN=DISP2 PE=2 SV=2	-0.0430911	0.723367
Pyridoxal-dependent decarboxylase domain-containing protein 1 OS=Homo sapiens GN=PDXDC1 PE=1 SV=2	-0.043126	0.300724
Seizure 6-like protein OS=Homo sapiens GN=SEZ6L PE=1 SV=1	-0.043155	0.234153
Centrosomal protein of 78 kDa OS=Homo sapiens GN=CEP78 PE=1 SV=1	-0.0432033	0.0580458
cGMP-dependent 3',5'-cyclic phosphodiesterase OS=Homo sapiens GN=PDE2A PE=1 SV=1	-0.0432897	0.236001
Splicing factor 3B subunit 3 OS=Homo sapiens GN=SF3B3 PE=1 SV=4	-0.0433117	0.302852
Shootin-1 OS=Homo sapiens GN=KIAA1598 PE=1 SV=4	-0.0433768	0.173835
Serine/threonine-protein phosphatase 6 regulatory subunit 3 OS=Homo sapiens GN=PPP6R3 PE=1 SV=2	-0.0434182	0.17264
Serine/threonine-protein phosphatase 2A catalytic subunit alpha isoform OS=Homo sapiens GN=PPP2CA PE=1 SV=1	-0.043422	0.0655695
Formin-2 OS=Homo sapiens GN=FMN2 PE=1 SV=4	-0.0436016	0.212129
Complement decay-accelerating factor OS=Homo sapiens GN=CD55 PE=1 SV=4	-0.0437396	0.287819
Dyslexia-associated protein KIAA0319-like protein OS=Homo sapiens GN=KIAA0319L PE=1 SV=2	-0.0437684	0.219764
Superoxide dismutase [Cu-Zn] OS=Homo sapiens GN=SOD1 PE=1 SV=2	-0.0439002	0.109567
Sorbin and SH3 domain-containing protein 1 OS=Homo sapiens GN=SORBS1 PE=1 SV=3	-0.0440222	0.156704
Guanine nucleotide-binding protein G(I)/G(S)/G(O) subunit gamma-2 OS=Homo sapiens GN=GNG2 PE=1 SV=2	-0.0441263	0.0778878
Growth factor receptor-bound protein 2 OS=Homo sapiens GN=GRB2 PE=1 SV=1	-0.0441435	0.331433
CKLF-like MARVEL transmembrane domain-containing protein 6 OS=Homo sapiens GN=CMTM6 PE=1 SV=1	-0.0443227	0.122363
Threonine synthase-like 1 OS=Homo sapiens GN=THNSL1 PE=1 SV=2	-0.0443841	0.107395
Protein transport protein Sec23A OS=Homo sapiens GN=SEC23A PE=1 SV=2	-0.0444736	0.263743
Receptor-type tyrosine-protein phosphatase-like N OS=Homo sapiens GN=PTPRN PE=1 SV=1	-0.0448992	0.0813597
Calmodulin-like protein 5 OS=Homo sapiens GN=CALML5 PE=1 SV=2	-0.0450114	0.0626471
Calponin-3 OS=Homo sapiens GN=CNN3 PE=1 SV=1	-0.045165	0.343981
TIP41-like protein OS=Homo sapiens GN=TIPRL PE=1 SV=2	-0.0452967	0.540869
X-ray repair cross-complementing protein 5 OS=Homo sapiens GN=XRCC5 PE=1 SV=3	-0.045302	0.249553
40S ribosomal protein S23 OS=Homo sapiens GN=RPS23 PE=1 SV=3	-0.0453309	0.0947317
Desmocollin-1 OS=Homo sapiens GN=DSC1 PE=1 SV=2	-0.0455315	0.0599017
Suppressor of G2 allele of SKP1 homolog OS=Homo sapiens GN=SUGT1 PE=1 SV=3	-0.0455327	0.179951
Neuronal acetylcholine receptor subunit alpha-4 OS=Homo sapiens GN=CHRNA4 PE=1 SV=2	-0.0455796	0.201469
ADP/ATP translocase 3 OS=Homo sapiens GN=SLC25A6 PE=1 SV=4	-0.0456437	0.315466
Microtubule-associated protein 1S OS=Homo sapiens GN=MAP1S PE=1 SV=2	-0.0456465	0.239055
LanC-like protein 1 OS=Homo sapiens GN=LANCL1 PE=1 SV=1	-0.0456883	0.144551
Ubiquitin carboxyl-terminal hydrolase 11 OS=Homo sapiens GN=USP11 PE=1 SV=3	-0.0457004	0.279291
Basic leucine zipper and W2 domain-containing protein 1 OS=Homo sapiens GN=BZW1 PE=1 SV=1	-0.0457033	0.123745
Eukaryotic translation initiation factor 6 OS=Homo sapiens GN=EIF6 PE=1 SV=1	-0.0457974	0.126305
Kinesin-like protein KIF21B OS=Homo sapiens GN=KIF21B PE=1 SV=2	-0.0458118	0.261956
NADH dehydrogenase [ubiquinone] 1 alpha subcomplex subunit 4 OS=Homo sapiens GN=NDUFA4 PE=1 SV=1	-0.0460844	0.205848
E3 ubiquitin-protein ligase TRIM36 OS=Homo sapiens GN=TRIM36 PE=2 SV=2	-0.0463976	0.0967816
Neuronal tyrosine-phosphorylated phosphoinositide-3-kinase adapter 1 OS=Homo sapiens GN=NYAP1 PE=1 SV=1	-0.0464648	0.111875
14-3-3 protein theta OS=Homo sapiens GN=YWHAQ PE=1 SV=1	-0.0465292	0.364506
Stromal membrane-associated protein 1 OS=Homo sapiens GN=SMAP1 PE=1 SV=2	-0.0467391	0.258641
Ubiquitin carboxyl-terminal hydrolase 32 OS=Homo sapiens GN=USP32 PE=1 SV=1	-0.046819	0.158782
Peptide-N(4)-(N-acetyl-beta-glucosaminyl)asparagine amidase OS=Homo sapiens GN=NGLY1 PE=1 SV=1	-0.0468722	0.19332
Protocadherin gamma-B6 OS=Homo sapiens GN=PCDHGB6 PE=2 SV=1	-0.0470041	0.227637
Cytochrome c oxidase subunit 5B, mitochondrial OS=Homo sapiens GN=COX5B PE=1 SV=2	-0.0471671	0.0904531
Chromodomain-helicase-DNA-binding protein 5 OS=Homo sapiens GN=CHD5 PE=2 SV=1	-0.0471964	0.18899
cAMP and cAMP-inhibited cGMP 3',5'-cyclic phosphodiesterase 10A OS=Homo sapiens GN=PDE10A PE=1 SV=1	-0.0472519	0.253678
Tubulin-folding cofactor B OS=Homo sapiens GN=TBCB PE=1 SV=2	-0.0472765	0.107508
Tenascin-R OS=Homo sapiens GN=TNR PE=1 SV=3	-0.0473109	0.121847
HBS1-like protein OS=Homo sapiens GN=HBS1L PE=1 SV=1	-0.047333	0.280292
UPF0577 protein KIAA1324-like OS=Homo sapiens GN=KIAA1324L PE=2 SV=2	-0.0473434	0.312343
14-3-3 protein epsilon OS=Homo sapiens GN=YWHAE PE=1 SV=1	-0.0474435	0.303129
T-cell immunomodulatory protein OS=Homo sapiens GN=ITFG1 PE=1 SV=1	-0.0477364	0.470171
CCR4-NOT transcription complex subunit 1 OS=Homo sapiens GN=CNOT1 PE=1 SV=2	-0.0477697	0.145803
Mothers against decapentaplegic homolog 9 OS=Homo sapiens GN=SMAD9 PE=1 SV=1	-0.0477765	0.234428
Calcyclin-binding protein OS=Homo sapiens GN=CACYBP PE=1 SV=2	-0.0478945	0.48734
Podocalyxin-like protein 2 OS=Homo sapiens GN=PODXL2 PE=1 SV=1	-0.0479809	0.510227
Acyl-CoA desaturase OS=Homo sapiens GN=SCD PE=1 SV=2	-0.0479877	0.221543
Myc box-dependent-interacting protein 1 OS=Homo sapiens GN=BIN1 PE=1 SV=1	-0.0480089	0.355595
Pre-mRNA-processing factor 19 OS=Homo sapiens GN=PRPF19 PE=1 SV=1	-0.0480141	0.107061
Peroxisomal biogenesis factor 19 OS=Homo sapiens GN=PEX19 PE=1 SV=1	-0.0482758	0.285215
Serine hydroxymethyltransferase, mitochondrial OS=Homo sapiens GN=SHMT2 PE=1 SV=3	-0.048283	0.109448
Immunity-related GTPase family Q protein OS=Homo sapiens GN=IRGQ PE=1 SV=1	-0.0483425	0.29246
Guanine nucleotide-binding protein subunit alpha-13 OS=Homo sapiens GN=GNA13 PE=1 SV=2	-0.0483994	0.352396
Ephrin type-A receptor 7 OS=Homo sapiens GN=EPHA7 PE=1 SV=3	-0.0484228	0.313866
Disintegrin and metalloproteinase domain-containing protein 15 OS=Homo sapiens GN=ADAM15 PE=1 SV=4	-0.0487556	0.266164
Junctional adhesion molecule C OS=Homo sapiens GN=JAM3 PE=1 SV=1	-0.0488932	0.458331
Dynamin-1-like protein OS=Homo sapiens GN=DNM1L PE=1 SV=2	-0.0490522	0.347955
Uncharacterized protein C1orf198 OS=Homo sapiens GN=C1orf198 PE=1 SV=1	-0.0493449	0.264105
Unconventional myosin-VI OS=Homo sapiens GN=MYO6 PE=1 SV=4	-0.0493555	0.116518
Ciliary neurotrophic factor receptor subunit alpha OS=Homo sapiens GN=CNTFR PE=1 SV=2	-0.0496307	0.328397
Glutathione reductase, mitochondrial OS=Homo sapiens GN=GSR PE=1 SV=2	-0.0496417	0.314279
N(G),N(G)-dimethylarginine dimethylaminohydrolase 2 OS=Homo sapiens GN=DDAH2 PE=1 SV=1	-0.0501592	0.108252
Coronin-1A OS=Homo sapiens GN=CORO1A PE=1 SV=4	-0.0503189	0.194944
RNA-binding protein 39 OS=Homo sapiens GN=RBM39 PE=1 SV=2	-0.0503498	0.118443
Ephrin type-B receptor 3 OS=Homo sapiens GN=EPHB3 PE=1 SV=2	-0.0505832	0.284419
Leucine carboxyl methyltransferase 1 OS=Homo sapiens GN=LCMT1 PE=1 SV=2	-0.0506236	0.37779
Amyloid-like protein 1 OS=Homo sapiens GN=APLP1 PE=1 SV=3	-0.0506342	0.488483
Pyrroline-5-carboxylate reductase 1, mitochondrial OS=Homo sapiens GN=PYCR1 PE=1 SV=2	-0.0508078	0.474806
E3 ubiquitin-protein ligase Itchy homolog OS=Homo sapiens GN=ITCH PE=1 SV=2	-0.0508399	0.189726
Protein transport protein Sec24B OS=Homo sapiens GN=SEC24B PE=1 SV=2	-0.0508419	0.49243
Dynactin subunit 5 OS=Homo sapiens GN=DCTN5 PE=1 SV=1	-0.0510175	0.249124
Amyloid beta A4 precursor protein-binding family A member 2 OS=Homo sapiens GN=APBA2 PE=1 SV=3	-0.0511968	0.155273
Calmodulin-regulated spectrin-associated protein 2 OS=Homo sapiens GN=CAMSAP2 PE=1 SV=3	-0.0514698	0.415765
Alpha-adducin OS=Homo sapiens GN=ADD1 PE=1 SV=2	-0.0515094	0.317142
Protein phosphatase 1 regulatory subunit 7 OS=Homo sapiens GN=PPP1R7 PE=1 SV=1	-0.0516036	0.315583
Gamma-glutamyltransferase 5 OS=Homo sapiens GN=GGT5 PE=1 SV=2	-0.0516152	0.187655
Serine/threonine-protein kinase MARK1 OS=Homo sapiens GN=MARK1 PE=1 SV=2	-0.0516293	0.175643
Guanine nucleotide-binding protein G(i) subunit alpha-2 OS=Homo sapiens GN=GNAI2 PE=1 SV=3	-0.0518211	0.543939
Factor VIII intron 22 protein OS=Homo sapiens GN=F8A1 PE=1 SV=2	-0.0518434	0.254316
Retinal rod rhodopsin-sensitive cGMP 3',5'-cyclic phosphodiesterase subunit delta OS=Homo sapiens GN=PDE6D PE=1 SV=1	-0.0520658	0.211386
Mothers against decapentaplegic homolog 1 OS=Homo sapiens GN=SMAD1 PE=1 SV=1	-0.0524622	0.460055
Transportin-3 OS=Homo sapiens GN=TNPO3 PE=1 SV=3	-0.052561	0.188327
Tyrosine-protein phosphatase non-receptor type 9 OS=Homo sapiens GN=PTPN9 PE=1 SV=1	-0.0529797	0.48083
Keratin, type II cytoskeletal 5 OS=Homo sapiens GN=KRT5 PE=1 SV=3	-0.0531098	0.0536907
Serine/threonine-protein kinase PAK 2 OS=Homo sapiens GN=PAK2 PE=1 SV=3	-0.0531446	0.515956
Multivesicular body subunit 12B OS=Homo sapiens GN=MVB12B PE=1 SV=2	-0.0531495	0.222208
CTTNBP2 N-terminal-like protein OS=Homo sapiens GN=CTTNBP2NL PE=1 SV=2	-0.0534674	0.120403
Aldehyde dehydrogenase, mitochondrial OS=Homo sapiens GN=ALDH2 PE=1 SV=2	-0.0534834	0.0755672
Plexin-A2 OS=Homo sapiens GN=PLXNA2 PE=1 SV=4	-0.0536851	0.413411
BRISC and BRCA1-A complex member 1 OS=Homo sapiens GN=BABAM1 PE=1 SV=1	-0.053749	0.132413
Desmoplakin OS=Homo sapiens GN=DSP PE=1 SV=3	-0.0537507	0.137446
PILR alpha-associated neural protein OS=Homo sapiens GN=PIANP PE=2 SV=1	-0.0538883	0.251754
RING finger and SPRY domain-containing protein 1 OS=Homo sapiens GN=RSPRY1 PE=2 SV=1	-0.0540365	0.248906
Zinc finger protein 226 OS=Homo sapiens GN=ZNF226 PE=1 SV=2	-0.0540392	0.558879
Synaptic vesicle membrane protein VAT-1 homolog OS=Homo sapiens GN=VAT1 PE=1 SV=2	-0.0544604	0.199182
Proteasome activator complex subunit 1 OS=Homo sapiens GN=PSME1 PE=1 SV=1	-0.054622	0.353891
Rab GTPase-activating protein 1-like OS=Homo sapiens GN=RABGAP1L PE=1 SV=1	-0.0546479	0.337905
Signal transducing adapter molecule 1 OS=Homo sapiens GN=STAM PE=1 SV=3	-0.0546631	0.159244
Glutamate receptor 3 OS=Homo sapiens GN=GRIA3 PE=1 SV=2	-0.0547732	0.499366
General transcription factor II-I OS=Homo sapiens GN=GTF2I PE=1 SV=2	-0.0548971	0.199341
Coronin-1B OS=Homo sapiens GN=CORO1B PE=1 SV=1	-0.055187	0.236426
Coronin-7 OS=Homo sapiens GN=CORO7 PE=1 SV=2	-0.0552912	0.344535
Gamma-glutamyltransferase 7 OS=Homo sapiens GN=GGT7 PE=1 SV=2	-0.0554419	0.695561
26S proteasome non-ATPase regulatory subunit 2 OS=Homo sapiens GN=PSMD2 PE=1 SV=3	-0.0555686	0.158386
Calpain-5 OS=Homo sapiens GN=CAPN5 PE=1 SV=2	-0.0559013	0.287425
Tubulin beta chain OS=Homo sapiens GN=TUBB PE=1 SV=2	-0.0562882	0.480957
RuvB-like 2 OS=Homo sapiens GN=RUVBL2 PE=1 SV=3	-0.056502	0.149083
Melanoma inhibitory activity protein 3 OS=Homo sapiens GN=MIA3 PE=1 SV=1	-0.0566755	0.0833878
Golgi reassembly-stacking protein 2 OS=Homo sapiens GN=GORASP2 PE=1 SV=3	-0.0567056	0.178299
ADP-ribosylation factor-like protein 6-interacting protein 1 OS=Homo sapiens GN=ARL6IP1 PE=1 SV=2	-0.0567469	0.365298
3-ketodihydrosphingosine reductase OS=Homo sapiens GN=KDSR PE=1 SV=1	-0.0567474	0.228484
Protein tweety homolog 2 OS=Homo sapiens GN=TTYH2 PE=1 SV=3	-0.0568154	0.329733
Vasoactive intestinal polypeptide receptor 2 OS=Homo sapiens GN=VIPR2 PE=1 SV=2	-0.0568784	0.247102
Exportin-T OS=Homo sapiens GN=XPOT PE=1 SV=2	-0.0568913	0.218289
Tubulin alpha-1A chain OS=Homo sapiens GN=TUBA1A PE=1 SV=1	-0.0569164	0.337187
MAP/microtubule affinity-regulating kinase 3 OS=Homo sapiens GN=MARK3 PE=1 SV=4	-0.0569975	0.517551
Protocadherin-7 OS=Homo sapiens GN=PCDH7 PE=1 SV=2	-0.0575055	0.233025
Keratin, type II cytoskeletal 1b OS=Homo sapiens GN=KRT77 PE=2 SV=3	-0.0575134	0.0403958
Protocadherin-11 X-linked OS=Homo sapiens GN=PCDH11X PE=2 SV=1	-0.057691	0.226433
Histidine--tRNA ligase, cytoplasmic OS=Homo sapiens GN=HARS PE=1 SV=2	-0.0579007	0.268366
Sodium/calcium exchanger 1 OS=Homo sapiens GN=SLC8A1 PE=1 SV=3	-0.0579643	0.825587
UPF0505 protein C16orf62 OS=Homo sapiens GN=C16orf62 PE=1 SV=2	-0.0580347	0.288533
Protein lin-7 homolog C OS=Homo sapiens GN=LIN7C PE=1 SV=1	-0.058098	0.274845
Acyl-protein thioesterase 2 OS=Homo sapiens GN=LYPLA2 PE=1 SV=1	-0.0581248	0.857349
UPF0606 protein KIAA1549 OS=Homo sapiens GN=KIAA1549 PE=1 SV=4	-0.0581349	0.251928
Lamina-associated polypeptide 2, isoform alpha OS=Homo sapiens GN=TMPO PE=1 SV=2	-0.0585382	0.173285
Phosphatidylinositol-binding clathrin assembly protein OS=Homo sapiens GN=PICALM PE=1 SV=2	-0.0585799	0.303129
Kinesin light chain 2 OS=Homo sapiens GN=KLC2 PE=1 SV=1	-0.0586312	0.237485
Scavenger receptor class B member 1 OS=Homo sapiens GN=SCARB1 PE=1 SV=1	-0.0588597	0.224098
Ubiquitin carboxyl-terminal hydrolase 5 OS=Homo sapiens GN=USP5 PE=1 SV=2	-0.0590014	0.542162
Mitogen-activated protein kinase 1 OS=Homo sapiens GN=MAPK1 PE=1 SV=3	-0.0590284	0.40678
Keratin, type II cytoskeletal 2 epidermal OS=Homo sapiens GN=KRT2 PE=1 SV=2	-0.0591017	0.0582783
60 kDa heat shock protein, mitochondrial OS=Homo sapiens GN=HSPD1 PE=1 SV=2	-0.0591083	0.0826176
Clathrin heavy chain 1 OS=Homo sapiens GN=CLTC PE=1 SV=5	-0.0591149	0.20049
Brain-specific angiogenesis inhibitor 1-associated protein 2 OS=Homo sapiens GN=BAIAP2 PE=1 SV=1	-0.0591759	0.150019
Histone-arginine methyltransferase CARM1 OS=Homo sapiens GN=CARM1 PE=1 SV=3	-0.0594878	0.516391
V-type proton ATPase subunit E 1 OS=Homo sapiens GN=ATP6V1E1 PE=1 SV=1	-0.0595031	0.146345
Ubiquitin domain-containing protein 2 OS=Homo sapiens GN=UBTD2 PE=1 SV=2	-0.0595401	0.611893
Transmembrane protein 132A OS=Homo sapiens GN=TMEM132A PE=2 SV=1	-0.0595845	1.35253
Rho-related GTP-binding protein RhoB OS=Homo sapiens GN=RHOB PE=1 SV=1	-0.0597066	0.127593
GRIP1-associated protein 1 OS=Homo sapiens GN=GRIPAP1 PE=1 SV=1	-0.0597268	0.263801
Tubulin beta-2A chain OS=Homo sapiens GN=TUBB2A PE=1 SV=1	-0.059776	0.361399
OTU domain-containing protein 6B OS=Homo sapiens GN=OTUD6B PE=1 SV=1	-0.0597789	0.197758
Protein LSM14 homolog B OS=Homo sapiens GN=LSM14B PE=1 SV=1	-0.0598068	0.353554
Negative elongation factor C/D OS=Homo sapiens GN=NELFCD PE=1 SV=2	-0.0599119	0.344532
Importin subunit alpha-4 OS=Homo sapiens GN=KPNA3 PE=1 SV=2	-0.0600577	0.213541
Solute carrier organic anion transporter family member 3A1 OS=Homo sapiens GN=SLCO3A1 PE=1 SV=3	-0.0601717	0.307034
Protein disulfide-isomerase A4 OS=Homo sapiens GN=PDIA4 PE=1 SV=2	-0.0601967	0.241184
Band 4.1-like protein 5 OS=Homo sapiens GN=EPB41L5 PE=1 SV=3	-0.0602763	0.370339
1-phosphatidylinositol 4,5-bisphosphate phosphodiesterase beta-1 OS=Homo sapiens GN=PLCB1 PE=1 SV=1	-0.0604262	0.360604
Protocadherin beta-10 OS=Homo sapiens GN=PCDHB10 PE=1 SV=1	-0.0604902	0.569502
Kinesin heavy chain isoform 5C OS=Homo sapiens GN=KIF5C PE=1 SV=1	-0.0605724	0.344443
Calcineurin subunit B type 1 OS=Homo sapiens GN=PPP3R1 PE=1 SV=2	-0.0606871	0.30983
Peripheral plasma membrane protein CASK OS=Homo sapiens GN=CASK PE=1 SV=3	-0.0608811	0.859468
Vesicle-fusing ATPase OS=Homo sapiens GN=NSF PE=1 SV=3	-0.0609025	0.175406
Leucine-rich repeat-containing protein 40 OS=Homo sapiens GN=LRRC40 PE=1 SV=1	-0.0611427	0.422625
Hexokinase-1 OS=Homo sapiens GN=HK1 PE=1 SV=3	-0.061197	0.235933
Protein disulfide-isomerase A6 OS=Homo sapiens GN=PDIA6 PE=1 SV=1	-0.0614341	0.280354
Diphosphoinositol polyphosphate phosphohydrolase 1 OS=Homo sapiens GN=NUDT3 PE=1 SV=1	-0.0615002	0.145053
Polyadenylate-binding protein-interacting protein 1 OS=Homo sapiens GN=PAIP1 PE=1 SV=1	-0.0616753	0.323186
Alpha-soluble NSF attachment protein OS=Homo sapiens GN=NAPA PE=1 SV=3	-0.0618096	0.24322
Calcium/calmodulin-dependent protein kinase kinase 2 OS=Homo sapiens GN=CAMKK2 PE=1 SV=2	-0.0619717	0.733058
Semaphorin-4B OS=Homo sapiens GN=SEMA4B PE=1 SV=3	-0.0620022	0.937324
Isocitrate dehydrogenase [NADP] cytoplasmic OS=Homo sapiens GN=IDH1 PE=1 SV=2	-0.0620711	0.109205
Amyloid-like protein 2 OS=Homo sapiens GN=APLP2 PE=1 SV=2	-0.0621613	0.527803
Protein phosphatase 1A OS=Homo sapiens GN=PPM1A PE=1 SV=1	-0.0621715	0.35492
Xaa-Pro aminopeptidase 1 OS=Homo sapiens GN=XPNPEP1 PE=1 SV=3	-0.0625343	0.115658
Dual specificity protein phosphatase 3 OS=Homo sapiens GN=DUSP3 PE=1 SV=1	-0.0625976	0.411538
Anamorsin OS=Homo sapiens GN=CIAPIN1 PE=1 SV=2	-0.062657	0.300216
Uncharacterized protein C2orf72 OS=Homo sapiens GN=C2orf72 PE=2 SV=2	-0.0627264	0.258863
Membrane-associated progesterone receptor component 1 OS=Homo sapiens GN=PGRMC1 PE=1 SV=3	-0.0628406	0.175857
Probable cation-transporting ATPase 13A1 OS=Homo sapiens GN=ATP13A1 PE=1 SV=2	-0.0629714	0.17585
F-box/LRR-repeat protein 20 OS=Homo sapiens GN=FBXL20 PE=1 SV=2	-0.0630877	0.449157
COP9 signalosome complex subunit 2 OS=Homo sapiens GN=COPS2 PE=1 SV=1	-0.0631639	0.217615
Oxysterol-binding protein-related protein 5 OS=Homo sapiens GN=OSBPL5 PE=1 SV=1	-0.0633601	0.298966
Leucine-rich repeat transmembrane protein FLRT2 OS=Homo sapiens GN=FLRT2 PE=1 SV=1	-0.0633853	1.14347
Vinculin OS=Homo sapiens GN=VCL PE=1 SV=4	-0.0634036	0.115919
Fructosamine-3-kinase OS=Homo sapiens GN=FN3K PE=1 SV=1	-0.0635096	0.483733
40S ribosomal protein S3a OS=Homo sapiens GN=RPS3A PE=1 SV=2	-0.0635785	0.149944
Neurosecretory protein VGF OS=Homo sapiens GN=VGF PE=1 SV=2	-0.06361	0.179612
Potassium voltage-gated channel subfamily H member 2 OS=Homo sapiens GN=KCNH2 PE=1 SV=1	-0.0636535	0.232859
ADP-ribosylation factor 5 OS=Homo sapiens GN=ARF5 PE=1 SV=2	-0.0636541	0.24466
Vacuolar protein sorting-associated protein 4A OS=Homo sapiens GN=VPS4A PE=1 SV=1	-0.0636675	0.350402
Fibroblast growth factor-binding protein 3 OS=Homo sapiens GN=FGFBP3 PE=1 SV=1	-0.0638012	0.115429
Ankyrin repeat and LEM domain-containing protein 2 OS=Homo sapiens GN=ANKLE2 PE=1 SV=4	-0.0639027	0.133094
Disco-interacting protein 2 homolog B OS=Homo sapiens GN=DIP2B PE=1 SV=3	-0.0640241	0.673825
Bcl-2-associated transcription factor 1 OS=Homo sapiens GN=BCLAF1 PE=1 SV=2	-0.0641567	0.127317
RING finger and transmembrane domain-containing protein 2 OS=Homo sapiens GN=RNFT2 PE=2 SV=2	-0.0642792	0.340216
Voltage-dependent L-type calcium channel subunit beta-4 OS=Homo sapiens GN=CACNB4 PE=1 SV=2	-0.0644228	0.285622
Ras-related protein Rab-5B OS=Homo sapiens GN=RAB5B PE=1 SV=1	-0.0645176	0.498156
Dolichyl-phosphate beta-glucosyltransferase OS=Homo sapiens GN=ALG5 PE=1 SV=1	-0.0646309	0.311435
Nuclear ubiquitous casein and cyclin-dependent kinase substrate 1 OS=Homo sapiens GN=NUCKS1 PE=1 SV=1	-0.0648291	0.210115
Leucine-rich repeat and fibronectin type-III domain-containing protein 2 OS=Homo sapiens GN=LRFN2 PE=1 SV=2	-0.0649702	0.888502
Fatty acid desaturase 2 OS=Homo sapiens GN=FADS2 PE=1 SV=1	-0.0649765	0.241103
Asparagine--tRNA ligase, cytoplasmic OS=Homo sapiens GN=NARS PE=1 SV=1	-0.0649814	0.222828
Ubiquitin-like modifier-activating enzyme 1 OS=Homo sapiens GN=UBA1 PE=1 SV=3	-0.0650052	0.199862
Mitochondrial carrier homolog 2 OS=Homo sapiens GN=MTCH2 PE=1 SV=1	-0.0650822	0.487207
Ubiquitin conjugation factor E4 A OS=Homo sapiens GN=UBE4A PE=1 SV=2	-0.0651027	0.285722
Transmembrane protein 63C OS=Homo sapiens GN=TMEM63C PE=2 SV=1	-0.065104	0.500463
Zinc finger and BTB domain-containing protein 4 OS=Homo sapiens GN=ZBTB4 PE=1 SV=3	-0.0651063	0.478017
DnaJ homolog subfamily C member 5 OS=Homo sapiens GN=DNAJC5 PE=1 SV=1	-0.0651815	0.281875
Inactive dipeptidyl peptidase 10 OS=Homo sapiens GN=DPP10 PE=1 SV=2	-0.0654172	0.477996
Syndecan-2 OS=Homo sapiens GN=SDC2 PE=1 SV=2	-0.0655357	0.221444
WD repeat-containing protein 48 OS=Homo sapiens GN=WDR48 PE=1 SV=1	-0.0656024	0.824683
Ubiquitin carboxyl-terminal hydrolase 12 OS=Homo sapiens GN=USP12 PE=1 SV=2	-0.0656531	0.321195
Lymphocyte function-associated antigen 3 OS=Homo sapiens GN=CD58 PE=1 SV=1	-0.0657048	0.273346
Kalirin OS=Homo sapiens GN=KALRN PE=1 SV=2	-0.0657808	0.323362
Early endosome antigen 1 OS=Homo sapiens GN=EEA1 PE=1 SV=2	-0.0658776	0.350695
Transmembrane emp24 domain-containing protein 10 OS=Homo sapiens GN=TMED10 PE=1 SV=2	-0.0658851	0.226914
Ras-related protein Rab-8B OS=Homo sapiens GN=RAB8B PE=1 SV=2	-0.066145	0.310574
Thyroid hormone receptor-associated protein 3 OS=Homo sapiens GN=THRAP3 PE=1 SV=2	-0.0661634	0.0598348
Neuropilin and tolloid-like protein 2 OS=Homo sapiens GN=NETO2 PE=1 SV=1	-0.0661824	0.404972
Scavenger receptor class F member 2 OS=Homo sapiens GN=SCARF2 PE=1 SV=4	-0.0662756	0.265238
Clusterin OS=Homo sapiens GN=CLU PE=1 SV=1	-0.0663157	0.164731
Protocadherin beta-2 OS=Homo sapiens GN=PCDHB2 PE=1 SV=1	-0.0664585	0.566624
Cerebellin-1 OS=Homo sapiens GN=CBLN1 PE=1 SV=1	-0.0665325	0.615894
Protein CLEC16A OS=Homo sapiens GN=CLEC16A PE=2 SV=2	-0.0665535	0.253235
Sodium channel subunit beta-1 OS=Homo sapiens GN=SCN1B PE=1 SV=1	-0.0666101	0.748228
Mitogen-activated protein kinase kinase kinase kinase 5 OS=Homo sapiens GN=MAP4K5 PE=1 SV=1	-0.0666656	0.630551
Tetratricopeptide repeat protein 37 OS=Homo sapiens GN=TTC37 PE=1 SV=1	-0.0666807	0.445749
Pyruvate carboxylase, mitochondrial OS=Homo sapiens GN=PC PE=1 SV=2	-0.0667263	1.11742
Glutamate dehydrogenase 1, mitochondrial OS=Homo sapiens GN=GLUD1 PE=1 SV=2	-0.0667896	0.39169
Pre-mRNA-processing factor 6 OS=Homo sapiens GN=PRPF6 PE=1 SV=1	-0.0670315	0.261086
Transmembrane and TPR repeat-containing protein 4 OS=Homo sapiens GN=TMTC4 PE=2 SV=2	-0.067076	0.303343
Serine/threonine-protein phosphatase 2A 55 kDa regulatory subunit B alpha isoform OS=Homo sapiens GN=PPP2R2A PE=1 SV=1	-0.0671017	0.998226
Insulin-like growth factor 1 receptor OS=Homo sapiens GN=IGF1R PE=1 SV=1	-0.0673002	0.723012
Immunoglobulin superfamily member 8 OS=Homo sapiens GN=IGSF8 PE=1 SV=1	-0.0674703	0.387743
IQ motif and SEC7 domain-containing protein 1 OS=Homo sapiens GN=IQSEC1 PE=1 SV=1	-0.0676404	0.767853
Pantothenate kinase 4 OS=Homo sapiens GN=PANK4 PE=1 SV=1	-0.0677153	0.297736
Dihydropyrimidinase-related protein 4 OS=Homo sapiens GN=DPYSL4 PE=1 SV=2	-0.0678212	0.40774
Inositol monophosphatase 3 OS=Homo sapiens GN=IMPAD1 PE=1 SV=1	-0.0679512	0.35422
55 kDa erythrocyte membrane protein OS=Homo sapiens GN=MPP1 PE=1 SV=2	-0.0679634	0.803724
F-actin-capping protein subunit beta OS=Homo sapiens GN=CAPZB PE=1 SV=4	-0.0679835	0.986585
ATPase family AAA domain-containing protein 3A OS=Homo sapiens GN=ATAD3A PE=1 SV=2	-0.0682282	0.368717
Cell cycle and apoptosis regulator protein 2 OS=Homo sapiens GN=CCAR2 PE=1 SV=2	-0.0683782	0.354962
Nardilysin OS=Homo sapiens GN=NRD1 PE=1 SV=2	-0.0685247	0.269838
Limbic system-associated membrane protein OS=Homo sapiens GN=LSAMP PE=1 SV=2	-0.0686882	0.365289
Protein SEC13 homolog OS=Homo sapiens GN=SEC13 PE=1 SV=3	-0.0687532	0.123806
AP-2 complex subunit beta OS=Homo sapiens GN=AP2B1 PE=1 SV=1	-0.0687977	0.207524
Caskin-1 OS=Homo sapiens GN=CASKIN1 PE=1 SV=1	-0.0689481	0.354558
Regulation of nuclear pre-mRNA domain-containing protein 1A OS=Homo sapiens GN=RPRD1A PE=1 SV=1	-0.0691722	0.157916
Protein Dr1 OS=Homo sapiens GN=DR1 PE=1 SV=1	-0.0696281	0.176193
Oxysterol-binding protein 1 OS=Homo sapiens GN=OSBP PE=1 SV=1	-0.0697372	0.439197
Serine/threonine-protein phosphatase 2A 55 kDa regulatory subunit B delta isoform OS=Homo sapiens GN=PPP2R2D PE=2 SV=1	-0.069817	0.543378
Protocadherin alpha-2 OS=Homo sapiens GN=PCDHA2 PE=1 SV=1	-0.0700231	0.374458
Solute carrier family 2, facilitated glucose transporter member 1 OS=Homo sapiens GN=SLC2A1 PE=1 SV=2	-0.0700649	0.714761
Diphosphoinositol polyphosphate phosphohydrolase 3-alpha OS=Homo sapiens GN=NUDT10 PE=1 SV=1	-0.0700777	0.229741
Cullin-5 OS=Homo sapiens GN=CUL5 PE=1 SV=4	-0.0704145	0.256863
cAMP-dependent protein kinase type I-alpha regulatory subunit OS=Homo sapiens GN=PRKAR1A PE=1 SV=1	-0.070488	0.16886
26S protease regulatory subunit 6B OS=Homo sapiens GN=PSMC4 PE=1 SV=2	-0.0705468	0.139896
Multifunctional protein ADE2 OS=Homo sapiens GN=PAICS PE=1 SV=3	-0.0706038	0.321114
40S ribosomal protein S9 OS=Homo sapiens GN=RPS9 PE=1 SV=3	-0.0708804	0.286726
Poly(rC)-binding protein 1 OS=Homo sapiens GN=PCBP1 PE=1 SV=2	-0.0709962	0.771056
ER membrane protein complex subunit 1 OS=Homo sapiens GN=EMC1 PE=1 SV=1	-0.0710034	0.303024
Protein CutA OS=Homo sapiens GN=CUTA PE=1 SV=2	-0.0711087	0.311706
Arginase-1 OS=Homo sapiens GN=ARG1 PE=1 SV=2	-0.0716996	0.131815
Fibronectin type-III domain-containing transmembrane protein C1orf233 OS=Homo sapiens GN=C1orf233 PE=4 SV=1	-0.071949	0.240996
Glomulin OS=Homo sapiens GN=GLMN PE=1 SV=2	-0.0719673	0.160169
Ganglioside-induced differentiation-associated protein 1 OS=Homo sapiens GN=GDAP1 PE=1 SV=3	-0.0720465	0.383069
Tubulin beta-2B chain OS=Homo sapiens GN=TUBB2B PE=1 SV=1	-0.0722923	0.702316
BolA-like protein 2 OS=Homo sapiens GN=BOLA2 PE=1 SV=1	-0.0725079	0.287705
Ran-specific GTPase-activating protein OS=Homo sapiens GN=RANBP1 PE=1 SV=1	-0.0726121	0.408398
Metal transporter CNNM4 OS=Homo sapiens GN=CNNM4 PE=1 SV=3	-0.0726168	0.432715
Inosine-5'-monophosphate dehydrogenase 2 OS=Homo sapiens GN=IMPDH2 PE=1 SV=2	-0.0729122	0.261016
Phosphoribosylformylglycinamidine synthase OS=Homo sapiens GN=PFAS PE=1 SV=4	-0.0730779	0.423745
60S ribosomal protein L6 OS=Homo sapiens GN=RPL6 PE=1 SV=3	-0.0733452	0.364896
Membrane-associated guanylate kinase, WW and PDZ domain-containing protein 2 OS=Homo sapiens GN=MAGI2 PE=1 SV=3	-0.0734583	0.507713
Integrin alpha-7 OS=Homo sapiens GN=ITGA7 PE=1 SV=3	-0.0735867	1.09006
NADH dehydrogenase [ubiquinone] 1 alpha subcomplex subunit 10, mitochondrial OS=Homo sapiens GN=NDUFA10 PE=1 SV=1	-0.0739009	0.587186
Transmembrane and coiled-coil domains protein 2 OS=Homo sapiens GN=TMCC2 PE=1 SV=3	-0.0740323	0.142391
Ankyrin repeat and IBR domain-containing protein 1 OS=Homo sapiens GN=ANKIB1 PE=1 SV=3	-0.0740514	0.418154
Trifunctional enzyme subunit alpha, mitochondrial OS=Homo sapiens GN=HADHA PE=1 SV=2	-0.0740929	0.220547
Neuronal acetylcholine receptor subunit alpha-5 OS=Homo sapiens GN=CHRNA5 PE=2 SV=2	-0.0743821	0.207315
Nucleoside diphosphate kinase A OS=Homo sapiens GN=NME1 PE=1 SV=1	-0.0744324	0.479003
Kazrin OS=Homo sapiens GN=KAZN PE=1 SV=2	-0.0745914	0.255965
Putative tyrosine-protein phosphatase auxilin OS=Homo sapiens GN=DNAJC6 PE=1 SV=3	-0.0747613	1.18074
UDP-N-acetylglucosamine--peptide N-acetylglucosaminyltransferase 110 kDa subunit OS=Homo sapiens GN=OGT PE=1 SV=3	-0.074764	0.380983
Peroxiredoxin-4 OS=Homo sapiens GN=PRDX4 PE=1 SV=1	-0.0748181	0.864954
Neuronal cell adhesion molecule OS=Homo sapiens GN=NRCAM PE=1 SV=3	-0.0748915	0.720763
Membrane-associated guanylate kinase, WW and PDZ domain-containing protein 3 OS=Homo sapiens GN=MAGI3 PE=1 SV=2	-0.0749043	0.724592
Atlastin-2 OS=Homo sapiens GN=ATL2 PE=1 SV=2	-0.0749329	0.579917
tRNA (adenine(58)-N(1))-methyltransferase, mitochondrial OS=Homo sapiens GN=TRMT61B PE=1 SV=2	-0.0753921	0.543755
Roundabout homolog 2 OS=Homo sapiens GN=ROBO2 PE=1 SV=2	-0.0753975	0.701924
Hsp90 co-chaperone Cdc37 OS=Homo sapiens GN=CDC37 PE=1 SV=1	-0.0754067	0.606399
Sterile alpha and TIR motif-containing protein 1 OS=Homo sapiens GN=SARM1 PE=1 SV=1	-0.0757287	0.356503
Ras-related protein Rab-35 OS=Homo sapiens GN=RAB35 PE=1 SV=1	-0.0758636	0.343066
TNF receptor-associated factor 6 OS=Homo sapiens GN=TRAF6 PE=1 SV=1	-0.0762299	0.297027
Anoctamin-6 OS=Homo sapiens GN=ANO6 PE=1 SV=2	-0.0762558	1.24242
Matrin-3 OS=Homo sapiens GN=MATR3 PE=1 SV=2	-0.0764355	0.242738
EH domain-containing protein 1 OS=Homo sapiens GN=EHD1 PE=1 SV=2	-0.0765757	0.181064
Tubulin-specific chaperone C OS=Homo sapiens GN=TBCC PE=1 SV=2	-0.0765879	0.766666
Platelet-activating factor acetylhydrolase IB subunit alpha OS=Homo sapiens GN=PAFAH1B1 PE=1 SV=2	-0.076701	0.117732
Tuberin OS=Homo sapiens GN=TSC2 PE=1 SV=2	-0.0768457	0.230116
ES1 protein homolog, mitochondrial OS=Homo sapiens GN=C21orf33 PE=1 SV=3	-0.0769313	0.177259
Phosphatidate cytidylyltransferase 2 OS=Homo sapiens GN=CDS2 PE=1 SV=1	-0.076937	0.250889
Actin-related protein 2/3 complex subunit 1A OS=Homo sapiens GN=ARPC1A PE=1 SV=2	-0.0770204	0.387312
Acid-sensing ion channel 1 OS=Homo sapiens GN=ASIC1 PE=1 SV=3	-0.0771389	0.699366
6-phosphogluconate dehydrogenase, decarboxylating OS=Homo sapiens GN=PGD PE=1 SV=3	-0.0772957	0.135406
AP-2 complex subunit alpha-2 OS=Homo sapiens GN=AP2A2 PE=1 SV=2	-0.0773497	0.378252
Ras-related C3 botulinum toxin substrate 1 OS=Homo sapiens GN=RAC1 PE=1 SV=1	-0.077456	0.447325
5'-nucleotidase domain-containing protein 2 OS=Homo sapiens GN=NT5DC2 PE=1 SV=1	-0.0774621	0.747188
AP2-associated protein kinase 1 OS=Homo sapiens GN=AAK1 PE=1 SV=3	-0.0776505	0.413989
Sorting nexin-11 OS=Homo sapiens GN=SNX11 PE=1 SV=2	-0.0777002	0.520747
Mitochondrial import receptor subunit TOM40 homolog OS=Homo sapiens GN=TOMM40 PE=1 SV=1	-0.0779332	0.412056
Bifunctional glutamate/proline--tRNA ligase OS=Homo sapiens GN=EPRS PE=1 SV=5	-0.0779757	0.311994
Adaptin ear-binding coat-associated protein 1 OS=Homo sapiens GN=NECAP1 PE=1 SV=2	-0.078039	0.199458
Pyruvate dehydrogenase E1 component subunit beta, mitochondrial OS=Homo sapiens GN=PDHB PE=1 SV=3	-0.0782433	0.239889
Vacuolar protein sorting-associated protein 26A OS=Homo sapiens GN=VPS26A PE=1 SV=2	-0.0783781	0.210777
Galactosylgalactosylxylosylprotein 3-beta-glucuronosyltransferase 3 OS=Homo sapiens GN=B3GAT3 PE=1 SV=2	-0.0784422	0.405751
Acyl-coenzyme A thioesterase 13 OS=Homo sapiens GN=ACOT13 PE=1 SV=1	-0.0787001	0.395132
Alanine--tRNA ligase, cytoplasmic OS=Homo sapiens GN=AARS PE=1 SV=2	-0.0787064	0.262245
DnaJ homolog subfamily C member 11 OS=Homo sapiens GN=DNAJC11 PE=1 SV=2	-0.0787263	0.249737
Sushi domain-containing protein 2 OS=Homo sapiens GN=SUSD2 PE=1 SV=1	-0.0787638	0.555929
Ubiquitin-fold modifier 1 OS=Homo sapiens GN=UFM1 PE=1 SV=1	-0.0788316	0.459664
E3 ubiquitin-protein ligase UBR1 OS=Homo sapiens GN=UBR1 PE=1 SV=1	-0.0788715	0.283954
Tyrosine-protein kinase CSK OS=Homo sapiens GN=CSK PE=1 SV=1	-0.078875	0.219915
Pinin OS=Homo sapiens GN=PNN PE=1 SV=4	-0.0793546	0.15295
Trifunctional purine biosynthetic protein adenosine-3 OS=Homo sapiens GN=GART PE=1 SV=1	-0.0796779	0.437451
Arf-GAP domain and FG repeat-containing protein 1 OS=Homo sapiens GN=AGFG1 PE=1 SV=2	-0.0797541	0.296415
High affinity cationic amino acid transporter 1 OS=Homo sapiens GN=SLC7A1 PE=1 SV=1	-0.0798317	0.436859
Keratin, type I cytoskeletal 10 OS=Homo sapiens GN=KRT10 PE=1 SV=6	-0.0799204	0.0592636
Storkhead-box protein 1 OS=Homo sapiens GN=STOX1 PE=1 SV=2	-0.0799507	0.597484
Cysteine protease ATG4B OS=Homo sapiens GN=ATG4B PE=1 SV=2	-0.0801286	0.417644
Signal peptide peptidase-like 2B OS=Homo sapiens GN=SPPL2B PE=1 SV=2	-0.080278	0.59348
Arfaptin-2 OS=Homo sapiens GN=ARFIP2 PE=1 SV=1	-0.0802809	0.720449
Nucleoredoxin OS=Homo sapiens GN=NXN PE=1 SV=2	-0.0803271	0.372355
Dystonin OS=Homo sapiens GN=DST PE=1 SV=4	-0.0803366	0.339402
Exocyst complex component 7 OS=Homo sapiens GN=EXOC7 PE=1 SV=3	-0.0803872	0.381969
[truncated: 906 more rows]

[truncated: 14 more sheets: Fig.3B, Fig.4A, Fig.4B, Fig.4D, Fig.5A, Fig.5B, Fig.5C, Fig.5D, Fig.5E, Fig.5F, Fig.S1, Fig.S3, Fig.S4, Fig.S5]
